# Supplementary material for: The drought-tolerant Solanum pennellii regulates leaf water loss and induces genes involved in amino acid and ethylene/jasmonate metabolism under dehydration
Source: Sci Rep. 2018 Feb 12;8:2791. doi: 10.1038/s41598-018-21187-2 (PMC5809557; doi:10.1038/s41598-018-21187-2)
Supplement: Supplementary file 2 — Supplementary Tables: Functional Classification of Differentially Expressed Genes [file 41598_2018_21187_MOESM2_ESM.xls]

## Sheet: Hoja1
The drought-tolerant Solanum pennellii regulates leaf water loss and induces genes involved in amino acid and ethylene/jasmonate metabolism under dehydration
Isabel Egea1+, Irene Albaladejo1+, Victoriano Meco1#, Belén Morales1, Angel Sevilla2, Maria C. Bolarin1 & Francisco B. Flores1*
1Department of stress biology and plant pathology Dpt., CEBAS-CSIC, P.O. Box 164, 30100 Espinardo-Murcia, Spain.
2Inbionova Biotech S.L., Edif. CEEIM. University of Murcia, Campus de Espinardo. 30100 Espinardo-Murcia, Spain
#Present address: Department of Molecular Biology and Biochemistry, Instituto de Hortofruticultura Subtropical y Mediterránea, University of Malaga-CSIC, 29071 Malaga, Spain.
+These authors contributed equally to the work
*Corresponding author:
borjaflores@cebas.csic.es

## Sheet: Table S1
Supplementary Table S1 (Excel file). Functional classification list of induced (upregulated) genes found only in control (C) condition (42) in the comparison of S. pennellii (acc. PE47) versus S. lycopersicum (cv. P73). The list has been prepared using MapMan software (Thimm et al., 2004, Ref. 29). Slyc_AFFY_SGN_BUILD2_070709 database was loaded and used for this functional analysis. The statisti…
BinCode	BinName	elements	p-value	Wilcoxon Rank Sum Test, Benjamini-Hochberg corrected
13	amino acid metabolism	1	0.822388
34	transport	3	0.822388
22	polyamine metabolism	1	0.822388
28	DNA	1	0.822388
26	misc	2	0.822388
20	stress	2	0.822388
31	cell	2	0.822388
16	secondary metabolism	3	0.871952
27	RNA	4	0.871952
17	hormone metabolism	3	0.871952
29	protein	3	0.871952
5	fermentation	1	0.939032
35	not assigned	12	0.939032
11	lipid metabolism	4	0.939032
13.2	amino acid metabolism.degradation	1	0.822388
13.2.6	amino acid metabolism.degradation.aromatic aa	1	0.822388
13.2.6.2	amino acid metabolism.degradation.aromatic aa.tyrosine	1	0.822388
26.28	misc.GDSL-motif lipase	1	0.822388
29.5	protein.degradation	2	0.822388
29.5.3	protein.degradation.cysteine protease	1	0.822388
27.3.22	RNA.regulation of transcription.HB,Homeobox transcription factor family	2	0.822388
22.1	polyamine metabolism.synthesis	1	0.822388
22.1.6	polyamine metabolism.synthesis.spermidine synthase	1	0.822388
35.1	not assigned.no ontology	3	0.822388
28.2	DNA.repair	1	0.822388
29.4	protein.postranslational modification	1	0.822388
29.4.1	protein.postranslational modification.kinase	1	0.822388
29.4.1.57	protein.postranslational modification.kinase.receptor like cytoplasmatic kinase VII	1	0.822388
11.9	lipid metabolism.lipid degradation	1	0.822388
11.9.3	lipid metabolism.lipid degradation.lysophospholipases	1	0.822388
11.9.3.2	lipid metabolism.lipid degradation.lysophospholipases.carboxylesterase	1	0.822388
34.3	transport.amino acids	1	0.822388
34.19	transport.Major Intrinsic Proteins	1	0.822388
34.19.2	transport.Major Intrinsic Proteins.TIP	1	0.822388
20.1	stress.biotic	2	0.822388
31.1	cell.organisation	2	0.822388
16.8	secondary metabolism.flavonoids	2	0.822388
16.8.1	secondary metabolism.flavonoids.anthocyanins	2	0.822388
16.8.1.21	secondary metabolism.flavonoids.anthocyanins.anthocyanin 5-aromatic acyltransferase	2	0.822388
27.3	RNA.regulation of transcription	4	0.871952
11.8	lipid metabolism.'exotics' (steroids, squalene etc)	1	0.871952
17.1	hormone metabolism.abscisic acid	2	0.871952
17.1.3	hormone metabolism.abscisic acid.induced-regulated-responsive-activated	2	0.871952
34.99	transport.misc	1	0.871952
35.2	not assigned.unknown	9	0.908708
27.3.50	RNA.regulation of transcription.General Transcription	1	0.908708
5.1	fermentation.LDH	1	0.939032
17.5	hormone metabolism.ethylene	1	0.939032
17.5.1	hormone metabolism.ethylene.synthesis-degradation	1	0.939032
26.2	misc.UDP glucosyl and glucoronyl transferases	1	0.972218
27.3.25	RNA.regulation of transcription.MYB domain transcription factor family	1	0.972218
16.4	secondary metabolism.N misc	1	1
16.4.1	secondary metabolism.N misc.alkaloid-like	1	1
11.1	lipid metabolism.FA synthesis and FA elongation	2	1
11.1.8	lipid metabolism.FA synthesis and FA elongation.acyl coa ligase	2	1
BinCode	BinName	probeset ID	Fold-Change PE47CvP73C	description
5.1	fermentation.LDH	les.96.1.a1_at	2.37057	(sgn-u580626): highly similar to ( 543)AT4G17260| Symbols: | L-lactate dehydrogenase, putative | chr4:9674070-9675322 FORWARDmoderately similar to ( 439)LDHB_HORVUhighly similar to ( 660)UniRef90_Q96570cluster: l-lactate dehydrogenase; n=4; solanum|rep: l-lactate dehydrogenase - solanum lycopersicum (tomato) (lycopersicon esculentum) Tomato 200607#2 [6 ESTs aligned] (*GB) gi|1620972|emb|CAA70101.…
11.1.8	lipid metabolism.FA synthesis and FA elongation.acyl coa ligase	lesaffx.10235.1.s1_at	2.96336	(sgn-u586544): weakly similar to ( 186)AT1G65880| Symbols: BZO1 | BZO1; benzoate-CoA ligase | chr1:24512296-24514400 REVERSEvery weakly similar to (88.2)4CL2_TOBACmoderately similar to ( 230)UniRef90_A7PTT1cluster: chromosome undetermined scaffold_30, whole genome shotgun sequence; n=1; vitis vinifera|rep: chromosome undetermined scaffold_30, whole genome shotgun sequence - vitis vinifera (grape)…
11.1.8	lipid metabolism.FA synthesis and FA elongation.acyl coa ligase	lesaffx.10235.1.a1_at	2.03495	(sgn-u586544): weakly similar to ( 186)AT1G65880| Symbols: BZO1 | BZO1; benzoate-CoA ligase | chr1:24512296-24514400 REVERSEvery weakly similar to (88.2)4CL2_TOBACmoderately similar to ( 230)UniRef90_A7PTT1cluster: chromosome undetermined scaffold_30, whole genome shotgun sequence; n=1; vitis vinifera|rep: chromosome undetermined scaffold_30, whole genome shotgun sequence - vitis vinifera (grape)…
11.8	lipid metabolism.'exotics' (steroids, squalene etc)	lesaffx.59119.1.s1_at	2.22338	(sgn-u572945): moderately similar to ( 249)AT1G18590| Symbols: | sulfotransferase family protein | chr1:6398626-6399666 FORWARDmoderately similar to ( 302)UniRef90_A7PGF5cluster: chromosome chr17 scaffold_16, whole genome shotgun sequence; n=1; vitis vinifera|rep: chromosome chr17 scaffold_16, whole genome shotgun sequence - vitis vinifera (grape) Tomato 200607#2 [18 ESTs aligned] (*GB) gi|157343…
11.9.3.2	lipid metabolism.lipid degradation.lysophospholipases.carboxylesterase	lesaffx.24167.1.s1_at	2.4534	(sgn-u563298): very weakly similar to (90.1)AT3G15650| Symbols: | phospholipase/carboxylesterase family protein | chr3:5306013-5307771 FORWARDvery weakly similar to (98.6)UniRef90_A7P7Q8cluster: chromosome chr9 scaffold_7, whole genome shotgun sequence; n=1; vitis vinifera|rep: chromosome chr9 scaffold_7, whole genome shotgun sequence - vitis vinifera (grape) Tomato 200607#2 [4 ESTs aligned] (*GB…
13.2.6.2	amino acid metabolism.degradation.aromatic aa.tyrosine	lesaffx.68994.1.s1_at	2.88217	(sgn-u572681): highly similar to ( 561)AT1G12050| Symbols: | fumarylacetoacetase, putative | chr1:4072902-4075854 FORWARDhighly similar to ( 561)UniRef90_Q8RW90cluster: at1g12050/f12f1_8; n=1; arabidopsis thaliana|rep: at1g12050/f12f1_8 - arabidopsis thaliana (mouse-ear cress) Tomato 200607#2 [6 ESTs aligned] (*GB) gi|118481189|gb|ABK92546.1| (e_value=2e-164) unknown; (*ATH) AT1G12050.1 (e_value=…
16.4.1	secondary metabolism.N misc.alkaloid-like	lesaffx.50270.2.s1_at	2.29346	MULTIPLE HITS: (sgn-u579500,sgn-u578511) sgn-u579500: weakly similar to ( 194)AT3G51440| Symbols: | strictosidine synthase family protein | chr3:19100093-19101516 FORWARDmoderately similar to ( 214)UniRef90_A7R4V9cluster: chromosome undetermined scaffold_793, whole genome shotgun sequence; n=5; vitis vinifera|rep: chromosome undetermined scaffold_793, whole genome shotgun sequence - vitis vinifer…
16.8.1.21	secondary metabolism.flavonoids.anthocyanins.anthocyanin 5-aromatic acyltransferase	les.1205.1.a1_at	2.29006	(sgn-u571469): weakly similar to ( 134)AT3G29590| Symbols: AT5MAT | AT5MAT; O-malonyltransferase/ transferase | chr3:11401396-11402745 REVERSEmoderately similar to ( 380)UniRef90_Q589Y0cluster: malonyltransferase; n=1; nicotiana tabacum|rep: malonyltransferase - nicotiana tabacum (common tobacco) Tomato 200607#2 [19 ESTs aligned] (*GB) gi|62241069|dbj|BAD93691.1| (e_value=1e-103) malonyltransfera…
16.8.1.21	secondary metabolism.flavonoids.anthocyanins.anthocyanin 5-aromatic acyltransferase	les.1205.3.s1_at	2.16434	(sgn-u571469): weakly similar to ( 134)AT3G29590| Symbols: AT5MAT | AT5MAT; O-malonyltransferase/ transferase | chr3:11401396-11402745 REVERSEmoderately similar to ( 380)UniRef90_Q589Y0cluster: malonyltransferase; n=1; nicotiana tabacum|rep: malonyltransferase - nicotiana tabacum (common tobacco) Tomato 200607#2 [19 ESTs aligned] (*GB) gi|62241069|dbj|BAD93691.1| (e_value=1e-103) malonyltransfera…
17.1.3	hormone metabolism.abscisic acid.induced-regulated-responsive-activated	lesaffx.54411.1.s1_at	2.41831	MULTIPLE HITS: (sgn-u573354,sgn-u573355) sgn-u573354: weakly similar to ( 197)AT5G23370| Symbols: | GRAM domain-containing protein / ABA-responsive protein-related | chr5:7863545-7864204 REVERSEmoderately similar to ( 230)UniRef90_A7QPZ1cluster: chromosome undetermined scaffold_139, whole genome shotgun sequence; n=1; vitis vinifera|rep: chromosome undetermined scaffold_139, whole genome shotgun …
17.1.3	hormone metabolism.abscisic acid.induced-regulated-responsive-activated	lesaffx.60225.1.s1_at	2.04643	MULTIPLE HITS: (sgn-u596474,sgn-u563851) sgn-u596474: weakly similar to ( 191)AT1G69700| Symbols: ATHVA22C | ATHVA22C (Arabidopsis thaliana HVA22 homologue C) | chr1:26224000-26225326 FORWARDvery weakly similar to (94.4)HVA22_HORVUmoderately similar to ( 277)UniRef90_Q60CZ6cluster: hva22-like protein c , putative; n=2; solanum|rep: hva22-like protein c , putative - solanum demissum (wild potato) …
17.5.1	hormone metabolism.ethylene.synthesis-degradation	les.5096.1.s1_at	2.2729	(sgn-u576121): moderately similar to ( 491)AT5G24530| Symbols: | oxidoreductase, 2OG-Fe(II) oxygenase family protein | chr5:8378967-8383157 FORWARDmoderately similar to ( 223)FL3H_MALDOhighly similar to ( 531)UniRef90_A7QAJ0cluster: chromosome undetermined scaffold_71, whole genome shotgun sequence; n=2; vitis vinifera|rep: chromosome undetermined scaffold_71, whole genome shotgun sequence - viti…
20.1	stress.biotic	les.3983.1.s1_at	6.26104	(sgn-u577810): weakly similar to ( 122)THGF_TOBACweakly similar to ( 192)UniRef90_Q40128cluster: flower-specific gamma-thionin-like protein/acidic protein precursor; n=1; solanum lycopersicum|rep: flower-specific gamma-thionin-like protein/acidic protein precursor - solanum lycopersicum (tomato) (lycopersicon esculentum) Tomato 200607#2 [67 ESTs aligned] (*GB) gi|924624|gb|AAA80496.1| (e_value=2e…
20.1	stress.biotic	les.37.1.s1_at	2.21286	(sgn-u580857): moderately similar to ( 343)AT3G12500| Symbols: PR3, PR-3, CHI-B, B-CHI, ATHCHIB | ATHCHIB (BASIC CHITINASE); chitinase | chr3:3962508-3963952 REVERSEmoderately similar to ( 362)CHI2_TOBACmoderately similar to ( 481)UniRef90_Q42878cluster: chitinase, class ii precursor; n=2; solanum|rep: chitinase, class ii precursor - solanum lycopersicum (tomato) (lycopersicon esculentum) Tomato …
22.1.6	polyamine metabolism.synthesis.spermidine synthase	les.172.2.s1_a_at	2.08667	(sgn-u581525): highly similar to ( 550)AT5G53120| Symbols: SPMS, SPDS3 | SPDS3 (SPERMIDINE SYNTHASE 3) | chr5:21552655-21554879 FORWARDmoderately similar to ( 411)SPD1_PEAhighly similar to ( 701)UniRef90_Q7XBB3cluster: putative spermine synthase; n=1; solanum lycopersicum|rep: putative spermine synthase - solanum lycopersicum (tomato) (lycopersicon esculentum) Tomato 200607#2 [83 ESTs aligned] (*…
26.2	misc.UDP glucosyl and glucoronyl transferases	les.5832.1.s1_at	2.29996	(sgn-u580322): highly similar to ( 528)AT2G36750| Symbols: UGT72C1 | UGT72C1 (UDP-GLUCOSYL TRANSFERASE 72C1); UDP-glycosyltransferase/ transferase, transferring glycosyl groups | chr2:15417610-15419085 REVERSEweakly similar to ( 175)ZOX_PHAVUhighly similar to ( 528)UniRef90_Q589Y3cluster: glucosyltransferase; n=1; nicotiana tabacum|rep: glucosyltransferase - nicotiana tabacum (common tobacco) Tom…
26.28	misc.GDSL-motif lipase	lesaffx.64585.1.s1_at	2.04584	(sgn-u570559): moderately similar to ( 400)AT1G28590| Symbols: | lipase, putative | chr1:10047495-10049286 REVERSEweakly similar to ( 163)EST_HEVBRmoderately similar to ( 403)UniRef90_A7QDN1cluster: chromosome chr10 scaffold_81, whole genome shotgun sequence; n=1; vitis vinifera|rep: chromosome chr10 scaffold_81, whole genome shotgun sequence - vitis vinifera (grape) Tomato 200607#2 [21 ESTs alig…
27.3.22	RNA.regulation of transcription.HB,Homeobox transcription factor family	les.83.1.s1_at	2.5734	(sgn-u572630): moderately similar to ( 392)AT4G08150| Symbols: BP, BP1, KNAT1 | KNAT1 (BREVIPEDICELLUS 1); transcription factor | chr4:5147966-5150607 REVERSEmoderately similar to ( 438)KNAP2_MALDOhighly similar to ( 691)UniRef90_Q41330cluster: homeotic protein knotted-1; n=1; solanum lycopersicum|rep: homeotic protein knotted-1 - solanum lycopersicum (tomato) (lycopersicon esculentum) Tomato 200…
27.3.22	RNA.regulation of transcription.HB,Homeobox transcription factor family	les.4137.1.s1_at	2.38957	(sgn-u583352): moderately similar to ( 235)AT1G70510| Symbols: ATK1, KNAT2 | KNAT2 (KNOTTED-LIKE FROM ARABIDOPSIS THALIANA 2); transcription factor | chr1:26580298-26585808 FORWARDmoderately similar to ( 221)HSBH1_SOYBNhighly similar to ( 642)UniRef90_Q7Y0Z5cluster: knotted homeodomain protein 4; n=3; solanum|rep: knotted homeodomain protein 4 - solanum lycopersicum (tomato) (lycopersicon esculen…
27.3.25	RNA.regulation of transcription.MYB domain transcription factor family	lesaffx.53591.1.s1_at	2.28353	(sgn-u564591): moderately similar to ( 227)AT1G06180| Symbols: AtMYBlfgn, AtMYB13, ATMYB13 | ATMYB13 (myb domain protein 13); DNA binding / transcription factor | chr1:1889509-1891088 FORWARDmoderately similar to ( 206)MYB4_ORYSAmoderately similar to ( 330)UniRef90_Q1T7B3cluster: methyl jasmonate induced myb-related transcription factor; n=1; nicotiana tabacum|rep: methyl jasmonate induced myb-re…
27.3.50	RNA.regulation of transcription.General Transcription	lesaffx.61047.1.s1_at	2.26091	(sgn-u585663): weakly similar to ( 137)AT5G28640| Symbols: GIF, GIF1, AN3 | AN3 (ANGUSITFOLIA3) | chr5:10647835-10649624 REVERSEweakly similar to ( 137)UniRef90_Q8L8A5cluster: grf1-interacting factor 1; n=1; arabidopsis thaliana|rep: grf1-interacting factor 1 - arabidopsis thaliana (mouse-ear cress) Tomato 200607#2 [4 ESTs aligned] (*GB) gi|118485662|gb|ABK94681.1| (e_value=8e-34) unknown; (*ATH)…
28.2	DNA.repair	lesaffx.69566.1.s1_at	2.5376	(sgn-u576594): moderately similar to ( 398)AT3G04880| Symbols: DRT102 | DRT102 (DNA-DAMAGE-REPAIR/TOLERATION 2) | chr3:1346437-1347369 REVERSEmoderately similar to ( 425)UniRef90_A7Q5X1cluster: chromosome chr14 scaffold_54, whole genome shotgun sequence; n=2; vitis vinifera|rep: chromosome chr14 scaffold_54, whole genome shotgun sequence - vitis vinifera (grape) Tomato 200607#2 [10 ESTs aligned] …
29.4.1.57	protein.postranslational modification.kinase.receptor like cytoplasmatic kinase VII	les.3502.1.s1_at	2.09349	(sgn-u586320): highly similar to ( 510)AT2G05940| Symbols: | protein kinase, putative | chr2:2287511-2289267 REVERSEmoderately similar to ( 233)NORK_PEAhighly similar to ( 945)UniRef90_Q94FU1cluster: auxin-regulated dual specificity cytosolic kinase; n=1; solanum lycopersicum|rep: auxin-regulated dual specificity cytosolic kinase - solanum lycopersicum (tomato) (lycopersicon esculentum) Tomato 20…
29.5	protein.degradation	lesaffx.6704.1.s1_at	2.40783	MULTIPLE HITS: (sgn-u591586,sgn-u580333) sgn-u591586: weakly similar to ( 187)AT1G23440| Symbols: | pyrrolidone-carboxylate peptidase family protein | chr1:8321929-8324008 FORWARDweakly similar to ( 187)UniRef90_Q9C5G6cluster: putative uncharacterized protein at1g23430; n=2; arabidopsis thaliana|rep: putative uncharacterized protein at1g23430 - arabidopsis thaliana (mouse-ear cress) Tomato 200607…
29.5.3	protein.degradation.cysteine protease	les.1675.1.s1_at	2.84761	MULTIPLE HITS: (sgn-u580502,sgn-u578366) sgn-u580502: weakly similar to ( 121)IP27_SOLTUweakly similar to ( 149)UniRef90_P05119cluster: wound-induced proteinase inhibitor 2 precursor; n=2; solanum lycopersicum|rep: wound-induced proteinase inhibitor 2 precursor - solanum lycopersicum (tomato) (lycopersicon esculentum) Tomato 200607#2 [9 ESTs aligned] (*GB) gi|125053|sp|P05119|IP21_SOLLC (e_value=…
31.1	cell.organisation	lesaffx.4388.1.s1_at	2.42243	(sgn-u578779): moderately similar to ( 285)AT2G38750| Symbols: ANNAT4 | ANNAT4 (ANNEXIN ARABIDOPSIS 4); calcium ion binding / calcium-dependent phospholipid binding | chr2:16203660-16205509 REVERSEweakly similar to ( 171)ANX4_FRAANmoderately similar to ( 323)UniRef90_A7R6A3cluster: chromosome undetermined scaffold_1200, whole genome shotgun sequence; n=7; vitis vinifera|rep: chromosome undetermin…
31.1	cell.organisation	les.4627.1.s1_at	2.30241	(sgn-u570612): moderately similar to ( 389)AT2G38760| Symbols: ANNAT3 | ANNAT3 (ANNEXIN ARABIDOPSIS 3); calcium ion binding / calcium-dependent phospholipid binding | chr2:16208164-16209568 FORWARDmoderately similar to ( 278)ANX4_FRAANmoderately similar to ( 389)UniRef90_Q9SE45cluster: annexin d3; n=1; arabidopsis thaliana|rep: annexin d3 - arabidopsis thaliana (mouse-ear cress) Tomato 200607#2 […
34.19.2	transport.Major Intrinsic Proteins.TIP	les.4953.1.s1_at	2.19646	(sgn-u580644): moderately similar to ( 423)AT4G01470| Symbols: GAMMA-TIP3, TIP1;3 | GAMMA-TIP3/TIP1;3 (tonoplast intrinsic protein 1;3); water channel | chr4:625092-625850 REVERSEmoderately similar to ( 412)TIP12_ORYSAmoderately similar to ( 441)UniRef90_Q5DVT3cluster: tonoplast intrinsic protein 1;2; n=2; core eudicotyledons|rep: tonoplast intrinsic protein 1;2 - mimosa pudica (sensitive plant) …
34.3	transport.amino acids	les.58.1.s1_at	2.19129	(sgn-u603809): highly similar to ( 545)AT2G39890| Symbols: ATPROT1, ProT1 | ProT1 (PROLINE TRANSPORTER 1) | chr2:16663100-16665280 FORWARDhighly similar to ( 789)UniRef90_Q9XE50cluster: proline transporter 3; n=1; solanum lycopersicum|rep: proline transporter 3 - solanum lycopersicum (tomato) (lycopersicon esculentum) Tomato 200607#2 [1 ESTs aligned] (*GB) gi|4584852|gb|AAD25162.1|AF014810_1 (e_v…
34.99	transport.misc	lesaffx.71571.1.s1_at	2.25561	MULTIPLE HITS: (sgn-u589250,sgn-u565499) sgn-u589250: weakly similar to ( 152)AT1G20925| Symbols: | auxin efflux carrier family protein | chr1:7290601-7292496 FORWARDweakly similar to ( 172)UniRef90_A7QSR7cluster: chromosome chr4 scaffold_162, whole genome shotgun sequence; n=1; vitis vinifera|rep: chromosome chr4 scaffold_162, whole genome shotgun sequence - vitis vinifera (grape) Tomato 200607#…
35.1	not assigned.no ontology	lesaffx.14903.1.s1_at	2.39594	(sgn-u601091): very weakly similar to ( 100)AT2G37330| Symbols: ALS3 | ALS3 (ALUMINUM SENSITIVE 3) | chr2:15676269-15677251 FORWARDweakly similar to ( 104)UniRef90_Q5W7C1cluster: unknow protein; n=4; oryza sativa|rep: unknow protein - oryza sativa subsp. japonica (rice) Tomato 200607#2 [1 ESTs aligned] (*GB) gi|115461759|ref|NP_001054479.1| (e_value=3e-21) Os05g0119000; (*ATH) AT2G37330.1 (e_valu…
35.1	not assigned.no ontology	les.5028.1.a1_at	2.22173	(sgn-u572013): moderately similar to ( 456)AT2G36290| Symbols: | hydrolase, alpha/beta fold family protein | chr2:15215946-15217847 REVERSEhighly similar to ( 504)UniRef90_A7PPF0cluster: chromosome chr8 scaffold_23, whole genome shotgun sequence; n=2; vitis vinifera|rep: chromosome chr8 scaffold_23, whole genome shotgun sequence - vitis vinifera (grape) Tomato 200607#2 [33 ESTs aligned] (*GB) gi|…
35.1	not assigned.no ontology	lesaffx.18587.1.s1_at	2.03135	(sgn-u582565): weakly similar to ( 177)AT5G06570| Symbols: | hydrolase | chr5:2008076-2011014 REVERSEweakly similar to ( 118)GID1_ORYSAhighly similar to ( 668)UniRef90_Q4H433cluster: hsr203j; n=2; solanum|rep: hsr203j - solanum tuberosum (potato) Tomato 200607#2 [46 ESTs aligned] (*GB) gi|4190952|dbj|BAA74434.1| (e_value=0) similar to hsr203J [Lycopersicon esculentum]; (*ATH) AT5G06570.1 (e_value…
35.2	not assigned.unknown	les.840.1.a1_at	3.0825	(sgn-u584909): weakly similar to ( 178)UniRef90_Q3S492cluster: proteinase inhibitor i; n=1; solanum tuberosum|rep: proteinase inhibitor i - solanum tuberosum (potato) Tomato 200607#2 [4 ESTs aligned] (*GB) gi|73920913|gb|AAZ94182.1| (e_value=1e-43) proteinase; (*SWP) sp|P20076|IER1_SOLLC (e_value=1e-15) Ethylene-responsive proteinase inhibitor 1 OS=Solanum lycopersicum;
35.2	not assigned.unknown	les.852.1.a1_at	2.87016	MULTIPLE HITS: (sgn-u594986,sgn-u582618) sgn-u594986: Tomato 200607#2 [1 ESTs aligned] sgn-u582618: Tomato 200607#2 [4 ESTs aligned]
35.2	not assigned.unknown	les.4308.1.s1_at	2.53872	(sgn-u563509): moderately similar to ( 346)UniRef90_Q7Y0Z4cluster: knox-like homeodomain protein 1; n=1; solanum lycopersicum|rep: knox-like homeodomain protein 1 - solanum lycopersicum (tomato) (lycopersicon esculentum) Tomato 200607#2 [2 ESTs aligned] (*GB) gi|169647565|gb|ACA61779.1| (e_value=2e-95) PETROSELINUM;
35.2	not assigned.unknown	lesaffx.51300.1.s1_at	2.42998	(sgn-u584433): very weakly similar to (82.8)UniRef90_A7Q2V9cluster: chromosome chr12 scaffold_47, whole genome shotgun sequence; n=1; vitis vinifera|rep: chromosome chr12 scaffold_47, whole genome shotgun sequence - vitis vinifera (grape) Tomato 200607#2 [16 ESTs aligned] (*GB) gi|157350961|emb|CAO41118.1| (e_value=2e-14) unnamed;
35.2	not assigned.unknown	les.4938.1.s1_at	2.40576	(sgn-u573262): weakly similar to ( 182)AT2G32280| Symbols: | similar to unknown protein [Arabidopsis thaliana] (TAIR:AT4G21310.1); similar to unknown [Populus trichocarpa] (GB:ABK92874.1); contains InterPro domain Protein of unknown function DUF1218 (InterPro:IPR009606) | chr2:13720287-13721054 FORWARDweakly similar to ( 186)UniRef90_A7PXL7cluster: chromosome chr12 scaffold_36, whole genome shotg…
35.2	not assigned.unknown	les.1546.1.a1_at	2.26108	(sgn-u573500): weakly similar to ( 102)AT2G30900| Symbols: | similar to unknown protein [Arabidopsis thaliana] (TAIR:AT2G42570.1); similar to unnamed protein product [Vitis vinifera] (GB:CAO69941.1); contains InterPro domain Protein of unknown function DUF231, plant (InterPro:IPR004253) | chr2:13157561-13159494 FORWARDweakly similar to ( 125)UniRef90_A7PJN8cluster: chromosome chr12 scaffold_18, w…
35.2	not assigned.unknown	les.3559.1.a1_at	2.0771	NO_MATCH
35.2	not assigned.unknown	les.4335.1.s1_at	2.05713	NO_MATCH
35.2	not assigned.unknown	les.2657.1.s1_at	2.00459	(sgn-u576208): very weakly similar to (89.7)UniRef90_Q8H9B8cluster: low temperature and salt responsive protein; n=1; solanum tuberosum|rep: low temperature and salt responsive protein - solanum tuberosum (potato) Tomato 200607#2 [20 ESTs aligned] (*GB) gi|24745954|dbj|BAC23051.1| (e_value=3e-16) low temperature and salt responsive protein [Solanum tuberosum]; (*ATH) AT3G05890.1 (e_value=1e-11) S…

## Sheet: Table S2
Supplementary Table S2 (Excel file). Functional classification list of induced (upregulated) genes found in control (C) and drought stress (DS) conditions (81) in the comparison of S. pennellii (acc. PE47) versus S. lycopersicum (cv. P73). The list has been prepared using MapMan software (Thimm et al., 2004, Ref. 29). Slyc_AFFY_SGN_BUILD2_070709 database was loaded and used for this functional an…
PE47CvP73C					PE47DSvP73DS
BinCode	BinName	elements	p-value	Wilcoxon Rank Sum Test, Benjamini-Hochberg corrected	BinCode	BinName	elements	p-value	Wilcoxon Rank Sum Test, Benjamini-Hochberg corrected
33	development	4	0.835124		33	development	4	0.886664
20	stress	5	0.835124		20	stress	5	0.886664
30	signalling	5	0.835124		15	metal handling	1	0.886664
15	metal handling	1	0.835124		9	mitochondrial electron transport / ATP synthesis	1	0.886664
9	mitochondrial electron transport / ATP synthesis	1	0.835124		27	RNA	2	0.886664
34	transport	2	0.835124		21	redox.regulation	1	0.886664
28	DNA	1	0.835124		26	misc	9	0.886664
13	amino acid metabolism	5	0.835124		16	secondary metabolism	3	0.886664
21	redox.regulation	1	0.879132		11	lipid metabolism	1	0.886664
35	not assigned	23	0.905189		29	protein	8	0.886664
3	minor CHO metabolism	1	0.923901		34	transport	2	0.886664
26	misc	9	0.923901		35	not assigned	23	0.886664
12	N-metabolism	1	0.923901		28	DNA	1	0.886664
29	protein	8	0.923901		12	N-metabolism	1	0.886664
17	hormone metabolism	7	0.923901		10	cell wall	2	0.886664
11	lipid metabolism	1	0.923901		17	hormone metabolism	7	0.886664
10	cell wall	2	0.929099		13	amino acid metabolism	5	0.886664
27	RNA	2	0.953282		3	minor CHO metabolism	1	0.886664
16	secondary metabolism	3	0.981523		30	signalling	5	0.886664
30.3	signalling.calcium	3	0.835124		20.1	stress.biotic	5	0.886664
20.1	stress.biotic	5	0.835124		33.1	development.storage proteins	2	0.886664
33.99	development.unspecified	2	0.835124		26.9	misc.glutathione S transferases	1	0.886664
29.2	protein.synthesis	1	0.835124		29.5.3	protein.degradation.cysteine protease	2	0.886664
29.2.4	protein.synthesis.elongation	1	0.835124		27.3.6	RNA.regulation of transcription.bHLH,Basic Helix-Loop-Helix family	1	0.886664
15.1	metal handling.acquisition	1	0.835124		15.1	metal handling.acquisition	1	0.886664
29.1	protein.aa activation	1	0.835124		33.99	development.unspecified	2	0.886664
9.7	mitochondrial electron transport / ATP synthesis.cytochrome c oxidase	1	0.835124		29.5.1	protein.degradation.subtilases	2	0.886664
29.5.3	protein.degradation.cysteine protease	2	0.835124		29.2	protein.synthesis	1	0.886664
26.10	misc.cytochrome P450	2	0.835124		29.2.4	protein.synthesis.elongation	1	0.886664
16.8	secondary metabolism.flavonoids	1	0.835124		9.7	mitochondrial electron transport / ATP synthesis.cytochrome c oxidase	1	0.886664
16.8.3	secondary metabolism.flavonoids.dihydroflavonols	1	0.835124		16.8	secondary metabolism.flavonoids	1	0.886664
28.2	DNA.repair	1	0.835124		16.8.3	secondary metabolism.flavonoids.dihydroflavonols	1	0.886664
30.5	signalling.G-proteins	1	0.835124		29.1	protein.aa activation	1	0.886664
13.2	amino acid metabolism.degradation	2	0.835124		13.1	amino acid metabolism.synthesis	3	0.886664
13.2.3	amino acid metabolism.degradation.aspartate family	2	0.835124		27.3	RNA.regulation of transcription	2	0.886664
13.2.3.5	amino acid metabolism.degradation.aspartate family.lysine	2	0.835124		21.2	redox.ascorbate and glutathione	1	0.886664
29.4	protein.postranslational modification	2	0.835124		21.2.1	redox.ascorbate and glutathione.ascorbate	1	0.886664
29.4.1	protein.postranslational modification.kinase	2	0.835124		16.1	secondary metabolism.isoprenoids	1	0.886664
29.4.1.57	protein.postranslational modification.kinase.receptor like cytoplasmatic kinase VII	2	0.835124		16.1.2	secondary metabolism.isoprenoids.mevalonate pathway	1	0.886664
33.1	development.storage proteins	2	0.835124		16.1.2.3	secondary metabolism.isoprenoids.mevalonate pathway.HMG-CoA reductase	1	0.886664
34.99	transport.misc	1	0.835124		20.1.7	stress.biotic.PR-proteins	1	0.886664
26.4	misc.beta 1,3 glucan hydrolases	1	0.835124		30.5	signalling.G-proteins	1	0.886664
20.2	stress.abiotic	1	0.835124		11.8	lipid metabolism.'exotics' (steroids, squalene etc)	1	0.886664
20.2.99	stress.abiotic.unspecified	1	0.835124		13.1.6	amino acid metabolism.synthesis.aromatic aa	1	0.886664
13.1.6	amino acid metabolism.synthesis.aromatic aa	1	0.835124		13.1.6.4	amino acid metabolism.synthesis.aromatic aa.tyrosine	1	0.886664
13.1.6.4	amino acid metabolism.synthesis.aromatic aa.tyrosine	1	0.835124		13.1.6.4.1	amino acid metabolism.synthesis.aromatic aa.tyrosine.arogenate dehydrogenase & prephenate dehydrogenase	1	0.886664
13.1.6.4.1	amino acid metabolism.synthesis.aromatic aa.tyrosine.arogenate dehydrogenase & prephenate dehydrogenase	1	0.835124		13.1.6.4.2	amino acid metabolism.synthesis.aromatic aa.tyrosine.prephenate dehydrogenase	1	0.886664
13.1.6.4.2	amino acid metabolism.synthesis.aromatic aa.tyrosine.prephenate dehydrogenase	1	0.835124		26.4	misc.beta 1,3 glucan hydrolases	1	0.886664
29.5.1	protein.degradation.subtilases	2	0.844614		13.2	amino acid metabolism.degradation	2	0.886664
17.6.1.3	hormone metabolism.gibberelin.synthesis-degradation.ent-kaurene oxidase	1	0.844614		13.2.3	amino acid metabolism.degradation.aspartate family	2	0.886664
16.1	secondary metabolism.isoprenoids	1	0.879132		13.2.3.5	amino acid metabolism.degradation.aspartate family.lysine	2	0.886664
16.1.2	secondary metabolism.isoprenoids.mevalonate pathway	1	0.879132		13.1.4	amino acid metabolism.synthesis.branched chain group	1	0.886664
16.1.2.3	secondary metabolism.isoprenoids.mevalonate pathway.HMG-CoA reductase	1	0.879132		13.1.4.1	amino acid metabolism.synthesis.branched chain group.common	1	0.886664
21.2	redox.ascorbate and glutathione	1	0.879132		13.1.4.1.4	amino acid metabolism.synthesis.branched chain group.common.branched-chain amino acid aminotransferase	1	0.886664
21.2.1	redox.ascorbate and glutathione.ascorbate	1	0.879132		35.2	not assigned.unknown	15	0.886664
20.1.7	stress.biotic.PR-proteins	1	0.916866		16.4	secondary metabolism.N misc	1	0.886664
34.1	transport.p- and v-ATPases	1	0.916866		16.4.1	secondary metabolism.N misc.alkaloid-like	1	0.886664
35.3	not assigned.disagreeing hits	1	0.916866		17.7.1.5	hormone metabolism.jasmonate.synthesis-degradation.12-Oxo-PDA-reductase	1	0.886664
17.7.1.2	hormone metabolism.jasmonate.synthesis-degradation.lipoxygenase	2	0.916866		26.12	misc.peroxidases	1	0.886664
10.6	cell wall.degradation	1	0.916866		30.3	signalling.calcium	3	0.886664
10.6.3	cell wall.degradation.pectate lyases and polygalacturonases	1	0.916866		34.99	transport.misc	1	0.886664
30.2	signalling.receptor kinases	1	0.916866		26.28	misc.GDSL-motif lipase	1	0.886664
30.2.99	signalling.receptor kinases.misc	1	0.916866		28.2	DNA.repair	1	0.886664
26.9	misc.glutathione S transferases	1	0.923901		34.1	transport.p- and v-ATPases	1	0.886664
16.4	secondary metabolism.N misc	1	0.923901		12.3	N-metabolism.N-degradation	1	0.886664
16.4.1	secondary metabolism.N misc.alkaloid-like	1	0.923901		12.3.1	N-metabolism.N-degradation.glutamate dehydrogenase	1	0.886664
17.7	hormone metabolism.jasmonate	4	0.923901		29.4	protein.postranslational modification	2	0.886664
17.7.1	hormone metabolism.jasmonate.synthesis-degradation	4	0.923901		29.4.1	protein.postranslational modification.kinase	2	0.886664
35.1	not assigned.no ontology	7	0.923901		29.4.1.57	protein.postranslational modification.kinase.receptor like cytoplasmatic kinase VII	2	0.886664
3.5	minor CHO metabolism.others	1	0.923901		10.7	cell wall.modification	1	0.886664
17.2	hormone metabolism.auxin	1	0.923901		26.10	misc.cytochrome P450	2	0.886664
17.2.3	hormone metabolism.auxin.induced-regulated-responsive-activated	1	0.923901		30.2	signalling.receptor kinases	1	0.886664
13.1.4	amino acid metabolism.synthesis.branched chain group	1	0.923901		30.2.99	signalling.receptor kinases.misc	1	0.886664
13.1.4.1	amino acid metabolism.synthesis.branched chain group.common	1	0.923901		13.1.5	amino acid metabolism.synthesis.serine-glycine-cysteine group	1	0.886664
13.1.4.1.4	amino acid metabolism.synthesis.branched chain group.common.branched-chain amino acid aminotransferase	1	0.923901		13.1.5.3	amino acid metabolism.synthesis.serine-glycine-cysteine group.cysteine	1	0.886664
26.12	misc.peroxidases	1	0.923901		13.1.5.3.2	amino acid metabolism.synthesis.serine-glycine-cysteine group.cysteine.SAT	1	0.886664
29.5	protein.degradation	4	0.923901		3.5	minor CHO metabolism.others	1	0.886664
35.2	not assigned.unknown	15	0.923901		17.2	hormone metabolism.auxin	1	0.886664
12.3	N-metabolism.N-degradation	1	0.923901		17.2.3	hormone metabolism.auxin.induced-regulated-responsive-activated	1	0.886664
12.3.1	N-metabolism.N-degradation.glutamate dehydrogenase	1	0.923901		26.7	misc.oxidases - copper, flavone etc.	3	0.886664
10.7	cell wall.modification	1	0.923901		17.7	hormone metabolism.jasmonate	4	0.886664
13.1	amino acid metabolism.synthesis	3	0.923901		17.7.1	hormone metabolism.jasmonate.synthesis-degradation	4	0.886664
17.7.1.5	hormone metabolism.jasmonate.synthesis-degradation.12-Oxo-PDA-reductase	1	0.923901		17.7.1.3	hormone metabolism.jasmonate.synthesis-degradation.allene oxidase synthase	1	0.886664
11.8	lipid metabolism.'exotics' (steroids, squalene etc)	1	0.923901		17.7.1.2	hormone metabolism.jasmonate.synthesis-degradation.lipoxygenase	2	0.886664
17.7.1.3	hormone metabolism.jasmonate.synthesis-degradation.allene oxidase synthase	1	0.923901		35.1	not assigned.no ontology	7	0.886664
26.7	misc.oxidases - copper, flavone etc.	3	0.929099		10.6	cell wall.degradation	1	0.886664
26.28	misc.GDSL-motif lipase	1	0.929099		10.6.3	cell wall.degradation.pectate lyases and polygalacturonases	1	0.886664
27.3.3	RNA.regulation of transcription.AP2/EREBP, APETALA2/Ethylene-responsive element binding protein family	1	0.953282		20.2	stress.abiotic	1	0.886664
27.3	RNA.regulation of transcription	2	0.953282		20.2.99	stress.abiotic.unspecified	1	0.886664
17.6	hormone metabolism.gibberelin	2	0.953282		35.3	not assigned.disagreeing hits	1	0.91217
17.6.1	hormone metabolism.gibberelin.synthesis-degradation	2	0.953282		17.6.1.3	hormone metabolism.gibberelin.synthesis-degradation.ent-kaurene oxidase	1	0.937118
27.3.6	RNA.regulation of transcription.bHLH,Basic Helix-Loop-Helix family	1	0.997381		29.5	protein.degradation	4	0.937118
13.1.5	amino acid metabolism.synthesis.serine-glycine-cysteine group	1	1		17.6	hormone metabolism.gibberelin	2	0.937118
13.1.5.3	amino acid metabolism.synthesis.serine-glycine-cysteine group.cysteine	1	1		17.6.1	hormone metabolism.gibberelin.synthesis-degradation	2	0.937118
13.1.5.3.2	amino acid metabolism.synthesis.serine-glycine-cysteine group.cysteine.SAT	1	1		27.3.3	RNA.regulation of transcription.AP2/EREBP, APETALA2/Ethylene-responsive element binding protein family	1	0.965885
BinCode	BinName	Probeset ID	Fold-change PE47CvP73C	Fold-change PE47DSvP73DS	description
3.5	minor CHO metabolism.others	lesaffx.19291.1.s1_at	2.37737	2.80578	MULTIPLE HITS: (sgn-u571239,sgn-u595438) sgn-u571239: moderately similar to ( 481)AT1G60690| Symbols: | aldo/keto reductase family protein | chr1:22353557-22355333 REVERSEmoderately similar to ( 446)A115_TOBAChighly similar to ( 503)UniRef90_Q52QX9cluster: aldo/keto reductase akr; n=2; manihot esculenta|rep: aldo/keto reductase akr - manihot esculenta (cassava) (manioc) Tomato 200607#2 [8 ESTs al…
9.7	mitochondrial electron transport / ATP synthesis.cytochrome c oxidase	lesaffx.33042.1.s1_at	4.24895	4.49707	(sgn-u570659): very weakly similar to ( 100)AT5G40382| Symbols: | cytochrome-c oxidase | chr5:16172714-16172911 REVERSEweakly similar to ( 105)COX5C_IPOBAweakly similar to ( 107)UniRef90_P19173cluster: cytochrome c oxidase polypeptide vc; n=1; ipomoea batatas|rep: cytochrome c oxidase polypeptide vc - ipomoea batatas (sweet potato) (batate) Tomato 200607#2 [2 ESTs aligned] (*GB) gi|117107|sp|P191…
10.6.3	cell wall.degradation.pectate lyases and polygalacturonases	lesaffx.56547.2.s1_at	3.13371	2.55263	(sgn-u582445): moderately similar to ( 328)AT5G06870| Symbols: PGIP2 | PGIP2 (POLYGALACTURONASE INHIBITING PROTEIN 2); protein binding | chr5:2133942-2135017 FORWARDmoderately similar to ( 274)PGIP2_PHAVUmoderately similar to ( 354)UniRef90_Q40160cluster: polygalacturonase inhibitor protein precursor; n=7; asterids|rep: polygalacturonase inhibitor protein precursor - solanum lycopersicum (tomato)…
10.7	cell wall.modification	les.4530.1.s1_at	2.40756	2.41532	MULTIPLE HITS: (sgn-u577928,sgn-u581575) sgn-u577928: moderately similar to ( 375)AT3G23730| Symbols: | xyloglucan:xyloglucosyl transferase, putative / xyloglucan endotransglycosylase, putative / endo-xyloglucan transferase, putative | chr3:8550229-8551255 FORWARDmoderately similar to ( 363)BRU1_SOYBNhighly similar to ( 566)UniRef90_Q6RHX7cluster: xyloglucan endotransglucosylase-hydrolase xth9; n…
11.8	lipid metabolism.'exotics' (steroids, squalene etc)	lesaffx.51366.1.s1_at	2.732	2.28932	(sgn-u570277): moderately similar to ( 313)AT5G54500| Symbols: FQR1 | FQR1 (FLAVODOXIN-LIKE QUINONE REDUCTASE 1) | chr5:22141900-22143482 FORWARDmoderately similar to ( 313)UniRef90_Q9LSQ5cluster: 1,4-benzoquinone reductase-like; trp repressor binding protein-like; n=1; arabidopsis thaliana|rep: 1,4-benzoquinone reductase-like; trp repressor binding protein-like - arabidopsis thaliana (mouse-ear …
12.3.1	N-metabolism.N-degradation.glutamate dehydrogenase	les.4851.1.s1_at	2.84672	2.89003	(sgn-u574592): highly similar to ( 761)AT5G07440| Symbols: GDH2 | GDH2 (GLUTAMATE DEHYDROGENASE 2) | chr5:2356154-2357547 FORWARDhighly similar to ( 794)DHEA_NICPLhighly similar to ( 794)UniRef90_O04937cluster: glutamate dehydrogenase a; n=4; core eudicotyledons|rep: glutamate dehydrogenase a - nicotiana plumbaginifolia (leadwort-leaved tobacco) Tomato 200607#2 [10 ESTs aligned] (*GB) gi|12229785…
13.1.4.1.4	amino acid metabolism.synthesis.branched chain group.common.branched-chain amino acid aminotransferase	lesaffx.70406.1.s1_at	2.97437	3.14267	(sgn-u569953): moderately similar to ( 350)AT5G65780| Symbols: ATBCAT-5 | ATBCAT-5; branched-chain-amino-acid transaminase/ catalytic | chr5:26333644-26335811 FORWARDhighly similar to ( 521)UniRef90_Q9SNY9cluster: branched-chain amino acid aminotransferase; n=1; solanum tuberosum|rep: branched-chain amino acid aminotransferase - solanum tuberosum (potato) Tomato 200607#2 [7 ESTs aligned] (*GB) gi…
13.1.5.3.2	amino acid metabolism.synthesis.serine-glycine-cysteine group.cysteine.SAT	lesaffx.59463.1.s1_at	2.566	2.8244	(sgn-u573965): moderately similar to ( 340)AT4G35640| Symbols: ATSERAT3;2 | ATSERAT3;2 (SERINE ACETYLTRANSFERASE 3;2); acetyltransferase/ serine O-acetyltransferase | chr4:16905760-16907982 REVERSEmoderately similar to ( 362)UniRef90_A7R130cluster: chromosome undetermined scaffold_334, whole genome shotgun sequence; n=2; vitis vinifera|rep: chromosome undetermined scaffold_334, whole genome shotg…
13.1.6.4.1	amino acid metabolism.synthesis.aromatic aa.tyrosine.arogenate dehydrogenase & prephenate dehydrogenase	lesaffx.66354.1.s1_at	2.24738	3.31685	(sgn-u570951): moderately similar to ( 371)AT1G15710| Symbols: | prephenate dehydrogenase family protein | chr1:5404500-5405576 FORWARDmoderately similar to ( 400)UniRef90_A5BC69cluster: putative uncharacterized protein; n=1; vitis vinifera|rep: putative uncharacterized protein - vitis vinifera (grape) Tomato 200607#2 [20 ESTs aligned] (*GB) gi|147806271|emb|CAN59808.1| (e_value=1e-109) hypotheti…
13.2.3.5	amino acid metabolism.degradation.aspartate family.lysine	les.727.1.s1_at	2.29418	2.10371	(sgn-u575837): highly similar to ( 554)AT3G24360| Symbols: | enoyl-CoA hydratase/isomerase family protein | chr3:8839839-8842806 REVERSEhighly similar to ( 554)UniRef90_A7PET8cluster: chromosome chr11 scaffold_13, whole genome shotgun sequence; n=1; vitis vinifera|rep: chromosome chr11 scaffold_13, whole genome shotgun sequence - vitis vinifera (grape) Tomato 200607#2 [22 ESTs aligned] (*GB) gi|1…
13.2.3.5	amino acid metabolism.degradation.aspartate family.lysine	les.727.3.a1_at	2.26104	2.79181	(sgn-u575837): highly similar to ( 554)AT3G24360| Symbols: | enoyl-CoA hydratase/isomerase family protein | chr3:8839839-8842806 REVERSEhighly similar to ( 554)UniRef90_A7PET8cluster: chromosome chr11 scaffold_13, whole genome shotgun sequence; n=1; vitis vinifera|rep: chromosome chr11 scaffold_13, whole genome shotgun sequence - vitis vinifera (grape) Tomato 200607#2 [22 ESTs aligned] (*GB) gi|1…
15.1	metal handling.acquisition	lesaffx.11979.2.s1_at	4.34427	5.23028	MULTIPLE HITS: (sgn-u595561,sgn-u582231,sgn-u595567) sgn-u595561: weakly similar to ( 162)AT5G23990| Symbols: ATFRO5, FRO5 | ATFRO5/FRO5 (FERRIC REDUCTION OXIDASE 5); ferric-chelate reductase | chr5:8105568-8108593 REVERSEweakly similar to ( 188)UniRef90_A7QG56cluster: chromosome undetermined scaffold_91, whole genome shotgun sequence; n=3; vitis vinifera|rep: chromosome undetermined scaffold_91,…
16.1.2.3	secondary metabolism.isoprenoids.mevalonate pathway.HMG-CoA reductase	les.4372.1.s1_at	3.33184	2.19622	(sgn-u580675): highly similar to ( 845)AT1G76490| Symbols: HMGR1, HMG1 | HMG1 (3-HYDROXY-3-METHYLGLUTARYL COA REDUCTASE) | chr1:28700695-28703100 FORWARDnearly identical (1144)HMDH1_SOLTUnearly identical (1144)UniRef90_P48020cluster: 3-hydroxy-3-methylglutaryl-coenzyme a reductase 1; n=5; magnoliophyta|rep: 3-hydroxy-3-methylglutaryl-coenzyme a reductase 1 - solanum tuberosum (potato) Tomato 2006…
16.4.1	secondary metabolism.N misc.alkaloid-like	les.5041.1.s1_at	3.02875	3.13335	(sgn-u578492): moderately similar to ( 309)AT1G08470| Symbols: | strictosidine synthase family protein | chr1:2682265-2683980 REVERSEvery weakly similar to (84.7)STSY_CATROmoderately similar to ( 330)UniRef90_A7PGB4cluster: chromosome chr6 scaffold_15, whole genome shotgun sequence; n=1; vitis vinifera|rep: chromosome chr6 scaffold_15, whole genome shotgun sequence - vitis vinifera (grape) Tomato…
16.8.3	secondary metabolism.flavonoids.dihydroflavonols	les.709.1.a1_at	2.17989	2.14363	(sgn-u584875): moderately similar to ( 451)AT4G35420| Symbols: | dihydroflavonol 4-reductase family / dihydrokaempferol 4-reductase family | chr4:16834096-16835616 REVERSEmoderately similar to ( 224)DFRA_MAIZEmoderately similar to ( 451)UniRef90_Q500U8cluster: at4g35420; n=1; arabidopsis thaliana|rep: at4g35420 - arabidopsis thaliana (mouse-ear cress) Tomato 200607#2 [8 ESTs aligned] (*GB) gi|157…
17.2.3	hormone metabolism.auxin.induced-regulated-responsive-activated	lesaffx.19291.1.s1_at	2.37737	2.80578	MULTIPLE HITS: (sgn-u571239,sgn-u595438) sgn-u571239: moderately similar to ( 481)AT1G60690| Symbols: | aldo/keto reductase family protein | chr1:22353557-22355333 REVERSEmoderately similar to ( 446)A115_TOBAChighly similar to ( 503)UniRef90_Q52QX9cluster: aldo/keto reductase akr; n=2; manihot esculenta|rep: aldo/keto reductase akr - manihot esculenta (cassava) (manioc) Tomato 200607#2 [8 ESTs al…
17.6.1	hormone metabolism.gibberelin.synthesis-degradation	les.5855.1.s1_at	3.56845	2.65547	MULTIPLE HITS: (sgn-u580211,sgn-u577701,sgn-u593241,sgn-u579305) sgn-u580211: moderately similar to ( 227)AT1G52820| Symbols: | 2-oxoglutarate-dependent dioxygenase, putative | chr1:19672884-19673989 FORWARDmoderately similar to ( 256)UniRef90_A7P7I9cluster: chromosome chr9 scaffold_7, whole genome shotgun sequence; n=2; vitis vinifera|rep: chromosome chr9 scaffold_7, whole genome shotgun sequenc…
17.6.1.3	hormone metabolism.gibberelin.synthesis-degradation.ent-kaurene oxidase	lesaffx.70667.1.s1_at	2.25513	2.73578	(sgn-u583328): moderately similar to ( 204)AT5G25900| Symbols: CYP701A3, GA3 | GA3 (GA REQUIRING 3); oxygen binding | chr5:9036076-9038281 FORWARDmoderately similar to ( 216)UniRef90_Q4VCL5cluster: kaurene oxidase; n=3; stevia rebaudiana|rep: kaurene oxidase - stevia rebaudiana (stevia) Tomato 200607#2 [4 ESTs aligned] (*GB) gi|204022226|dbj|BAG71198.1| (e_value=4e-62) ent-kaurene; (*ATH) AT5G259…
17.7.1.2	hormone metabolism.jasmonate.synthesis-degradation.lipoxygenase	les.3668.1.s1_at	3.58094	3.54829	MULTIPLE HITS: (sgn-u592535,sgn-u578891) sgn-u592535: nearly identical (1146)AT1G55020| Symbols: LOX1 | LOX1 (Lipoxygenase 1); lipoxygenase | chr1:20529465-20533810 FORWARDnearly identical (1590)LOX1_SOLTUnearly identical (1674)UniRef90_P38415cluster: lipoxygenase a; n=17; solanum|rep: lipoxygenase a - solanum lycopersicum (tomato) (lycopersicon esculentum) Tomato 200607#2 [1 ESTs aligned] (*GB) …
17.7.1.2	hormone metabolism.jasmonate.synthesis-degradation.lipoxygenase	les.3632.1.s1_at	2.45748	2.10404	(sgn-u569257): nearly identical (1309)AT1G17420| Symbols: LOX3 | LOX3 (Lipoxygenase 3); iron ion binding / lipoxygenase/ metal ion binding / oxidoreductase, acting on single donors with incorporation of molecular oxygen, incorporation of two atoms of oxygen | chr1:5977505-5981377 FORWARDnearly identical (1133)LOX6_ORYSAnearly identical (1791)UniRef90_Q96574cluster: lipoxygenase; n=5; solanaceae|r…
17.7.1.3	hormone metabolism.jasmonate.synthesis-degradation.allene oxidase synthase	les.13.1.s1_at	2.44781	2.77703	(sgn-u576466): highly similar to ( 662)AT5G42650| Symbols: CYP74A, AOS | AOS (ALLENE OXIDE SYNTHASE); hydro-lyase/ oxygen binding | chr5:17115031-17116587 REVERSEhighly similar to ( 602)C74A1_ORYSAhighly similar to ( 930)UniRef90_Q9M464cluster: allene oxide synthase; n=2; solanum|rep: allene oxide synthase - solanum lycopersicum (tomato) (lycopersicon esculentum) Tomato 200607#2 [12 ESTs aligned]…
17.7.1.5	hormone metabolism.jasmonate.synthesis-degradation.12-Oxo-PDA-reductase	lesaffx.38775.1.s1_at	2.74044	3.11602	(sgn-u566793): moderately similar to ( 459)AT1G76690| Symbols: OPR2 | OPR2 (12-oxophytodienoate reductase 2); 12-oxophytodienoate reductase | chr1:28783870-28785249 FORWARDmoderately similar to ( 487)UniRef90_Q76DL0cluster: ledi-5c protein; n=1; lithospermum erythrorhizon|rep: ledi-5c protein - lithospermum erythrorhizon Tomato 200607#2 [2 ESTs aligned] (*GB) gi|40645459|dbj|BAD06575.1| (e_value=…
20.1	stress.biotic	les.1842.1.s1_at	6.26931	6.32094	(sgn-u571497): moderately similar to ( 374)AT1G33970| Symbols: | avirulence-responsive protein, putative / avirulence induced gene protein, putative / AIG protein, putative | chr1:12349594-12350940 REVERSEhighly similar to ( 559)UniRef90_Q9ZRD1cluster: ntgp4; n=1; nicotiana tabacum|rep: ntgp4 - nicotiana tabacum (common tobacco) Tomato 200607#2 [47 ESTs aligned] (*GB) gi|4097585|gb|AAD09518.1| (e…
20.1	stress.biotic	les.4693.1.s1_at	4.39288	2.64907	(sgn-u578815): weakly similar to ( 198)AT4G33720| Symbols: | pathogenesis-related protein, putative | chr4:16182816-16183307 FORWARDmoderately similar to ( 201)PRB1_TOBACmoderately similar to ( 347)UniRef90_Q04108cluster: pathogenesis-related leaf protein 4 precursor; n=5; solanum lycopersicum|rep: pathogenesis-related leaf protein 4 precursor - solanum lycopersicum (tomato) (lycopersicon esculen…
20.1	stress.biotic	lesaffx.823.1.s1_at	3.66766	4.65592	(sgn-u575694): weakly similar to ( 177)AT4G33720| Symbols: | pathogenesis-related protein, putative | chr4:16182816-16183307 FORWARDweakly similar to ( 179)PR1A_TOBACmoderately similar to ( 222)UniRef90_Q40448cluster: tumor-related protein; n=1; nicotiana glauca x nicotiana langsdorffii|rep: tumor-related protein - nicotiana glauca x nicotiana langsdorffii Tomato 200607#2 [3 ESTs aligned] (*GB) g…
20.1	stress.biotic	les.3583.1.a1_at	2.21902	2.76988	(sgn-u580740): moderately similar to ( 229)PRS2_SOLTUmoderately similar to ( 284)UniRef90_O49881cluster: tsi-1 protein; n=1; solanum lycopersicum|rep: tsi-1 protein - solanum lycopersicum (tomato) (lycopersicon esculentum) Tomato 200607#2 [7 ESTs aligned] (*GB) gi|2887310|emb|CAA75803.1| (e_value=1e-94) TSI-1; (*SWP) sp|P17642|PRS2_SOLTU (e_value=1e-59) Pathogenesis-related protein STH-2 OS=Solan…
20.1.7	stress.biotic.PR-proteins	les.5035.1.s1_at	3.18099	3.54247	(sgn-u582500): moderately similar to ( 407)AT3G05660| Symbols: | kinase/ protein binding | chr3:1649264-1652007 REVERSEmoderately similar to ( 210)PSKR_DAUCAnearly identical (1392)UniRef90_Q4VSU4cluster: hcr9-or2b; n=2; solanum pimpinellifolium|rep: hcr9-or2b - solanum pimpinellifolium (currant tomato) (lycopersiconpimpinellifolium) Tomato 200607#2 [8 ESTs aligned] (*GB) gi|54397641|gb|AAV33692.1…
20.2.99	stress.abiotic.unspecified	les.3583.1.a1_at	2.21902	2.76988	(sgn-u580740): moderately similar to ( 229)PRS2_SOLTUmoderately similar to ( 284)UniRef90_O49881cluster: tsi-1 protein; n=1; solanum lycopersicum|rep: tsi-1 protein - solanum lycopersicum (tomato) (lycopersicon esculentum) Tomato 200607#2 [7 ESTs aligned] (*GB) gi|2887310|emb|CAA75803.1| (e_value=1e-94) TSI-1; (*SWP) sp|P17642|PRS2_SOLTU (e_value=1e-59) Pathogenesis-related protein STH-2 OS=Solan…
21.2.1	redox.ascorbate and glutathione.ascorbate	lesaffx.3918.1.s1_at	3.28851	2.15906	(sgn-u579887): moderately similar to ( 390)AT3G09640| Symbols: APX1B | APX2 (ASCORBATE PEROXIDASE 2); L-ascorbate peroxidase | chr3:2956306-2958168 FORWARDmoderately similar to ( 379)APX1_PEAmoderately similar to ( 402)UniRef90_A7LBP6cluster: cytosolic ascorbate peroxidase; n=4; rosids|rep: cytosolic ascorbate peroxidase - dimocarpus longan Tomato 200607#2 [50 ESTs aligned] (*GB) gi|161778778|gb|…
26.10	misc.cytochrome P450	les.1859.3.s1_at	2.26437	2.63933	(sgn-u581331): highly similar to ( 621)AT3G14690| Symbols: CYP72A15 | CYP72A15 (cytochrome P450, family 72, subfamily A, polypeptide 15); oxygen binding | chr3:4937417-4939317 FORWARDhighly similar to ( 598)C72A1_CATROhighly similar to ( 850)UniRef90_A1XEM2cluster: cyp72a58; n=1; nicotiana tabacum|rep: cyp72a58 - nicotiana tabacum (common tobacco) Tomato 200607#2 [30 ESTs aligned] (*GB) gi|850686…
26.10	misc.cytochrome P450	les.1859.2.s1_at	2.20716	2.41498	(sgn-u581331): highly similar to ( 621)AT3G14690| Symbols: CYP72A15 | CYP72A15 (cytochrome P450, family 72, subfamily A, polypeptide 15); oxygen binding | chr3:4937417-4939317 FORWARDhighly similar to ( 598)C72A1_CATROhighly similar to ( 850)UniRef90_A1XEM2cluster: cyp72a58; n=1; nicotiana tabacum|rep: cyp72a58 - nicotiana tabacum (common tobacco) Tomato 200607#2 [30 ESTs aligned] (*GB) gi|850686…
26.12	misc.peroxidases	les.2832.1.s1_at	2.38892	2.35845	MULTIPLE HITS: (sgn-u577841,sgn-u577413) sgn-u577841: moderately similar to ( 278)AT1G80070| Symbols: EMB158, EMB33, EMB177, EMB14, SUS2 | SUS2 (ABNORMAL SUSPENSOR 2) | chr1:30122945-30132467 FORWARDmoderately similar to ( 202)PER2_ARAHYmoderately similar to ( 301)UniRef90_A7QIL5cluster: chromosome chr9 scaffold_104, whole genome shotgun sequence; n=2; magnoliophyta|rep: chromosome chr9 scaffold_…
26.28	misc.GDSL-motif lipase	lesaffx.37344.1.s1_at	2.72289	2.91166	(sgn-u566206): moderately similar to ( 290)AT1G28590| Symbols: | lipase, putative | chr1:10047495-10049286 REVERSEweakly similar to ( 158)EST_HEVBRmoderately similar to ( 314)UniRef90_A7PS00cluster: chromosome chr14 scaffold_27, whole genome shotgun sequence; n=1; vitis vinifera|rep: chromosome chr14 scaffold_27, whole genome shotgun sequence - vitis vinifera (grape) Tomato 200607#2 [53 ESTs alig…
26.4	misc.beta 1,3 glucan hydrolases	les.3673.1.s1_at	3.47095	2.30821	(sgn-u562796): moderately similar to ( 307)AT3G57260| Symbols: PR2, BG2, PR-2, BGL2 | BGL2 (PATHOGENESIS-RELATED PROTEIN 2); glucan 1,3-beta-glucosidase/ hydrolase, hydrolyzing O-glycosyl compounds | chr3:21199688-21200801 REVERSEhighly similar to ( 506)E13G_TOBAChighly similar to ( 649)UniRef90_Q01412cluster: glucan endo-1,3-beta-glucosidase a precursor (ec 3.2.1.39) ((1->3)- beta-glucan endohyd…
26.7	misc.oxidases - copper, flavone etc.	lesaffx.4854.2.s1_at	3.45043	3.94225	MULTIPLE HITS: (sgn-u574333,sgn-u574332) sgn-u574333: moderately similar to ( 400)AT4G38540| Symbols: | monooxygenase, putative (MO2) | chr4:18023181-18024821 FORWARDvery weakly similar to (80.5)ABA2_NICPLhighly similar to ( 671)UniRef90_Q8H9C4cluster: monooxygenase; n=1; solanum tuberosum|rep: monooxygenase - solanum tuberosum (potato) Tomato 200607#2 [75 ESTs aligned] (*GB) gi|24745927|dbj|BAC2…
26.7	misc.oxidases - copper, flavone etc.	lesaffx.4854.1.s1_at	2.91832	3.53115	MULTIPLE HITS: (sgn-u574333,sgn-u594512) sgn-u574333: moderately similar to ( 400)AT4G38540| Symbols: | monooxygenase, putative (MO2) | chr4:18023181-18024821 FORWARDvery weakly similar to (80.5)ABA2_NICPLhighly similar to ( 671)UniRef90_Q8H9C4cluster: monooxygenase; n=1; solanum tuberosum|rep: monooxygenase - solanum tuberosum (potato) Tomato 200607#2 [75 ESTs aligned] (*GB) gi|24745927|dbj|BAC2…
26.7	misc.oxidases - copper, flavone etc.	les.4618.1.s1_at	2.22702	2.06873	(sgn-u570271): moderately similar to ( 285)AT4G15760| Symbols: | monooxygenase, putative (MO1) | chr4:8972783-8974229 REVERSEmoderately similar to ( 339)UniRef90_O81815cluster: monooxygenase; n=9; arabidopsis thaliana|rep: monooxygenase - arabidopsis thaliana (mouse-ear cress) Tomato 200607#2 [23 ESTs aligned] (*GB) gi|3426062|emb|CAA07574.1| (e_value=4e-91) monooxygenase; (*ATH) AT4G15760.1 (e_v…
26.9	misc.glutathione S transferases	les.3734.1.s1_at	2.32327	2.00448	(sgn-u580796): moderately similar to ( 297)AT1G78380| Symbols: GST8, ATGSTU19 | ATGSTU19 (GLUTATHIONE TRANSFERASE 8); glutathione transferase | chr1:29491552-29492712 REVERSEmoderately similar to ( 328)GSTX4_TOBACmoderately similar to ( 455)UniRef90_Q9FT19cluster: putative glutathione s-transferase t5; n=1; solanum lycopersicum|rep: putative glutathione s-transferase t5 - solanum lycopersicum (to…
27.3.3	RNA.regulation of transcription.AP2/EREBP, APETALA2/Ethylene-responsive element binding protein family	les.5885.2.s1_at	2.52158	2.68186	MULTIPLE HITS: (sgn-u586705,sgn-u571293,sgn-u586704) sgn-u586705: Tomato 200607#2 [1 ESTs aligned] sgn-u571293: weakly similar to ( 163)AT1G78080| Symbols: RAP2.4 | RAP2.4 (related to AP2 4); DNA binding / transcription factor | chr1:29369683-29370687 FORWARDmoderately similar to ( 224)UniRef90_A2V670cluster: embryonic element binding factor 7; n=1; daucus carota|rep: embryonic element binding fa…
27.3.6	RNA.regulation of transcription.bHLH,Basic Helix-Loop-Helix family	les.614.1.a1_at	2.56388	2.05295	MULTIPLE HITS: (sgn-u589234,sgn-u573783) sgn-u589234: Tomato 200607#2 [1 ESTs aligned] sgn-u573783: weakly similar to ( 164)AT2G20180| Symbols: PIF1, PIL5 | PIL5 (PHYTOCHROME INTERACTING FACTOR 3-LIKE 5); transcription factor | chr2:8711606-8713318 REVERSEmoderately similar to ( 273)UniRef90_A7QKQ9cluster: chromosome undetermined scaffold_114, whole genome shotgun sequence; n=1; vitis vinifera|re…
28.2	DNA.repair	lesaffx.18394.1.s1_at	3.65739	2.90043	(sgn-u576594): moderately similar to ( 398)AT3G04880| Symbols: DRT102 | DRT102 (DNA-DAMAGE-REPAIR/TOLERATION 2) | chr3:1346437-1347369 REVERSEmoderately similar to ( 425)UniRef90_A7Q5X1cluster: chromosome chr14 scaffold_54, whole genome shotgun sequence; n=2; vitis vinifera|rep: chromosome chr14 scaffold_54, whole genome shotgun sequence - vitis vinifera (grape) Tomato 200607#2 [10 ESTs aligned] …
29.1	protein.aa activation	les.3641.1.s1_at	2.07179	3.9768	(sgn-u570742): highly similar to ( 734)AT3G11710| Symbols: | lysyl-tRNA synthetase, putative / lysine--tRNA ligase, putative | chr3:3702365-3705619 REVERSEhighly similar to ( 765)SYK_ORYSAnearly identical (1112)UniRef90_Q43776cluster: lysyl-trna synthetase; n=1; solanum lycopersicum|rep: lysyl-trna synthetase - solanum lycopersicum (tomato) (lycopersicon esculentum) Tomato 200607#2 [4 ESTs aligne…
29.2.4	protein.synthesis.elongation	les.5230.1.s1_at	4.97105	4.82193	MULTIPLE HITS: (sgn-u579804,sgn-u593616) sgn-u579804: highly similar to ( 557)AT1G09640| Symbols: | elongation factor 1B-gamma, putative / eEF-1B gamma, putative | chr1:3120164-3122154 FORWARDhighly similar to ( 592)EF1G2_ORYSAhighly similar to ( 629)UniRef90_Q2VCK4cluster: putative elongation factor 1-gamma-like; n=2; solanum tuberosum|rep: putative elongation factor 1-gamma-like - solanum tuber…
29.4.1.57	protein.postranslational modification.kinase.receptor like cytoplasmatic kinase VII	lesaffx.10313.1.a1_at	2.50412	3.15099	(sgn-u563931): highly similar to ( 527)AT2G17220| Symbols: | protein kinase, putative | chr2:7494948-7496850 REVERSEmoderately similar to ( 236)NORK_MEDTRhighly similar to ( 588)UniRef90_A7P8Q9cluster: chromosome chr3 scaffold_8, whole genome shotgun sequence; n=1; vitis vinifera|rep: chromosome chr3 scaffold_8, whole genome shotgun sequence - vitis vinifera (grape) Tomato 200607#2 [6 ESTs aligne…
29.4.1.57	protein.postranslational modification.kinase.receptor like cytoplasmatic kinase VII	les.4821.1.a1_at	2.10984	2.0894	(sgn-u582493): highly similar to ( 551)AT3G17410| Symbols: | serine/threonine protein kinase, putative | chr3:5956607-5958888 FORWARDmoderately similar to ( 209)NORK_MEDTRhighly similar to ( 669)UniRef90_Q41328cluster: pto kinase interactor 1; n=1; solanum lycopersicum|rep: pto kinase interactor 1 - solanum lycopersicum (tomato) (lycopersicon esculentum) Tomato 200607#2 [11 ESTs aligned] (*GB) gi…
29.5.1	protein.degradation.subtilases	les.15.1.s1_at	2.70047	2.20187	(sgn-u566509): highly similar to ( 952)AT5G67360| Symbols: ARA12 | ARA12; subtilase | chr5:26889418-26891691 REVERSEnearly identical (1425)UniRef90_P93204cluster: sbt1 protein; n=1; solanum lycopersicum|rep: sbt1 protein - solanum lycopersicum (tomato) (lycopersicon esculentum) Tomato 200607#2 [10 ESTs aligned] (*GB) gi|1771160|emb|CAA67429.1| (e_value=0) SBT1 [Lycopersicon esculentum]; (*ATH) AT…
29.5.1	protein.degradation.subtilases	les.5764.1.s1_at	2.10453	2.1451	(sgn-u565053): moderately similar to ( 499)AT5G67090| Symbols: | subtilase family protein | chr5:26791337-26793547 REVERSEhighly similar to ( 870)UniRef90_A7NTY2cluster: chromosome chr18 scaffold_1, whole genome shotgun sequence; n=1; vitis vinifera|rep: chromosome chr18 scaffold_1, whole genome shotgun sequence - vitis vinifera (grape) Tomato 200607#2 [4 ESTs aligned] (*GB) gi|147773976|emb|CAN6…
29.5.3	protein.degradation.cysteine protease	les.5711.1.s1_at	4.1389	4.20531	(sgn-u585715): highly similar to ( 562)AT4G39090| Symbols: RD19A, RD19 | RD19 (RESPONSIVE TO DEHYDRATION 19); cysteine-type peptidase | chr4:18215820-18217320 REVERSEhighly similar to ( 516)CYSP_PEAhighly similar to ( 610)UniRef90_Q84RM8cluster: papain-like cysteine proteinase isoform ii; n=6; ipomoea batatas|rep: papain-like cysteine proteinase isoform ii - ipomoea batatas (sweet potato) (batate…
29.5.3	protein.degradation.cysteine protease	les.5416.1.s1_at	3.06797	3.56615	(sgn-u574346): moderately similar to ( 270)CPI8_SOLTUmoderately similar to ( 259)UniRef90_P20347cluster: cysteine protease inhibitor 1 precursor; n=17; solanum tuberosum|rep: cysteine protease inhibitor 1 precursor - solanum tuberosum (potato) Tomato 200607#2 [10 ESTs aligned] (*GB) gi|18140069|gb|AAL60244.1|AF459079_1 (e_value=1e-73) putative; (*SWP) sp|O24384|CPI8_SOLTU (e_value=7e-72) Cysteine…
30.2.99	signalling.receptor kinases.misc	lesaffx.42451.1.s1_at	2.31735	2.47265	(sgn-u582362): moderately similar to ( 452)AT4G00330| Symbols: CRCK2 | CRCK2 (calmodulin-binding receptor-like cytoplasmic kinase 2); kinase | chr4:142787-144427 REVERSEmoderately similar to ( 214)CRI4_MAIZEhighly similar to ( 577)UniRef90_A7PZM8cluster: chromosome chr15 scaffold_40, whole genome shotgun sequence; n=2; vitis vinifera|rep: chromosome chr15 scaffold_40, whole genome shotgun sequenc…
30.3	signalling.calcium	les.1997.2.s1_at	2.19241	2.69734	MULTIPLE HITS: (sgn-u595376,sgn-u574447) sgn-u595376: moderately similar to ( 266)AT1G08450| Symbols: CRT3 | CRT3 (CALRETICULIN 3); calcium ion binding | chr1:2668005-2671797 REVERSEmoderately similar to ( 207)CALR_RICCOmoderately similar to ( 271)UniRef90_A7PV40cluster: chromosome chr4 scaffold_32, whole genome shotgun sequence; n=2; vitis vinifera|rep: chromosome chr4 scaffold_32, whole genome …
30.3	signalling.calcium	lesaffx.57054.2.s1_at	2.10984	2.33071	(sgn-u576944): highly similar to ( 667)AT5G54130| Symbols: | calcium-binding EF hand family protein | chr5:21980126-21982067 FORWARDhighly similar to ( 718)UniRef90_A7QET7cluster: chromosome chr16 scaffold_86, whole genome shotgun sequence; n=2; vitis vinifera|rep: chromosome chr16 scaffold_86, whole genome shotgun sequence - vitis vinifera (grape) Tomato 200607#2 [11 ESTs aligned] (*GB) gi|15735…
30.3	signalling.calcium	les.1997.1.s1_at	2.02962	2.47493	(sgn-u574447): highly similar to ( 576)AT1G08450| Symbols: CRT3 | CRT3 (CALRETICULIN 3); calcium ion binding | chr1:2668005-2671797 REVERSEmoderately similar to ( 486)CALR_RICCOhighly similar to ( 607)UniRef90_A7PV40cluster: chromosome chr4 scaffold_32, whole genome shotgun sequence; n=2; vitis vinifera|rep: chromosome chr4 scaffold_32, whole genome shotgun sequence - vitis vinifera (grape) Tomat…
30.5	signalling.G-proteins	les.4862.1.s1_at	3.61184	3.39707	(sgn-u578188): moderately similar to ( 351)AT5G59840| Symbols: | Ras-related GTP-binding family protein | chr5:24124676-24126275 REVERSEmoderately similar to ( 332)RB1BV_BETVUmoderately similar to ( 353)UniRef90_Q9SWV8cluster: ethylene-responsive small gtp-binding protein; n=9; magnoliophyta|rep: ethylene-responsive small gtp-binding protein - solanum lycopersicum (tomato) (lycopersicon esculentu…
33.1	development.storage proteins	les.3070.1.s1_at	2.62056	2.1125	(sgn-u563646): moderately similar to ( 224)AT4G25150| Symbols: | acid phosphatase, putative | chr4:12901746-12902892 REVERSEmoderately similar to ( 203)VSPA_SOYBNmoderately similar to ( 298)UniRef90_A7P712cluster: chromosome chr9 scaffold_7, whole genome shotgun sequence; n=2; vitis vinifera|rep: chromosome chr9 scaffold_7, whole genome shotgun sequence - vitis vinifera (grape) Tomato 200607#2 [1…
33.1	development.storage proteins	les.4975.1.s1_at	2.04419	2.13577	(sgn-u563645): moderately similar to ( 224)AT4G29270| Symbols: | acid phosphatase class B family protein | chr4:14423803-14424854 REVERSEweakly similar to ( 191)VSPA_SOYBNmoderately similar to ( 306)UniRef90_A7P712cluster: chromosome chr9 scaffold_7, whole genome shotgun sequence; n=2; vitis vinifera|rep: chromosome chr9 scaffold_7, whole genome shotgun sequence - vitis vinifera (grape) Tomato 20…
33.99	development.unspecified	les.1798.2.a1_at	2.26711	2.34725	(sgn-u581147): very weakly similar to (81.3)AT5G20700| Symbols: | senescence-associated protein-related | chr5:7006180-7007005 REVERSEweakly similar to ( 151)UniRef90_A7PFD1cluster: chromosome chr11 scaffold_14, whole genome shotgun sequence; n=1; vitis vinifera|rep: chromosome chr11 scaffold_14, whole genome shotgun sequence - vitis vinifera (grape) Tomato 200607#2 [11 ESTs aligned] (*GB) gi|157…
33.99	development.unspecified	les.1798.1.s1_at	2.04369	2.05865	(sgn-u581147): very weakly similar to (81.3)AT5G20700| Symbols: | senescence-associated protein-related | chr5:7006180-7007005 REVERSEweakly similar to ( 151)UniRef90_A7PFD1cluster: chromosome chr11 scaffold_14, whole genome shotgun sequence; n=1; vitis vinifera|rep: chromosome chr11 scaffold_14, whole genome shotgun sequence - vitis vinifera (grape) Tomato 200607#2 [11 ESTs aligned] (*GB) gi|157…
34.1	transport.p- and v-ATPases	les.5843.1.s1_at	2.31444	2.40275	(sgn-u579461): nearly identical (1537)AT3G42640| Symbols: AHA8 | AHA8 (ARABIDOPSIS H(+)-ATPASE 8); ATPase | chr3:14735295-14739048 FORWARDnearly identical (1525)PMA4_NICPLnearly identical (1730)UniRef90_Q6TXM4cluster: cation-transporting atpase; n=1; nicotiana tabacum|rep: cation-transporting atpase - nicotiana tabacum (common tobacco) Tomato 200607#2 [54 ESTs aligned] (*GB) gi|64460298|gb|AAR321…
34.99	transport.misc	lesaffx.5841.1.s1_at	2.21609	2.36331	(sgn-u603728): moderately similar to ( 247)AT4G17050| Symbols: | transcription factor | chr4:9589681-9592432 FORWARDmoderately similar to ( 262)UniRef90_A7QZM9cluster: chromosome undetermined scaffold_279, whole genome shotgun sequence; n=1; vitis vinifera|rep: chromosome undetermined scaffold_279, whole genome shotgun sequence - vitis vinifera (grape) Tomato 200607#2 [1 ESTs aligned] (*GB) gi|15…
35.1	not assigned.no ontology	lesaffx.54123.1.s1_at	4.0964	4.21788	(sgn-u584377): moderately similar to ( 471)AT2G35710| Symbols: | glycogenin glucosyltransferase (glycogenin)-related | chr2:15018004-15019330 REVERSEmoderately similar to ( 479)UniRef90_A7QY80cluster: chromosome chr2 scaffold_241, whole genome shotgun sequence; n=2; vitis vinifera|rep: chromosome chr2 scaffold_241, whole genome shotgun sequence - vitis vinifera (grape) Tomato 200607#2 [11 ESTs al…
35.1	not assigned.no ontology	lesaffx.8850.1.s1_at	4.03556	4.40028	(sgn-u578033): moderately similar to ( 239)AT5G62180| Symbols: ATCXE20 | ATCXE20 (ARABIDOPSIS THALIANA CARBOXYESTERASE 20); carboxylesterase | chr5:24996092-24997075 REVERSEvery weakly similar to (84.0)GID1_ORYSAhighly similar to ( 504)UniRef90_Q9LM08cluster: pepper esterase; n=2; capsicum|rep: pepper esterase - capsicum annuum (bell pepper) Tomato 200607#2 [77 ESTs aligned] (*GB) gi|8574455|gb|A…
35.1	not assigned.no ontology	les.3579.1.s1_at	3.03741	3.95288	(sgn-u577362): weakly similar to ( 105)AT5G02230| Symbols: | haloacid dehalogenase-like hydrolase family protein | chr5:449130-450505 FORWARDvery weakly similar to (84.3)MT2_NICPLweakly similar to ( 120)UniRef90_Q10ND1cluster: haloacid dehalogenase-like hydrolase family protein, putative, expressed; n=3; oryza sativa|rep: haloacid dehalogenase-like hydrolase family protein, putative, expressed - …
35.1	not assigned.no ontology	lesaffx.41862.1.s1_at	2.41317	2.29902	(sgn-u582633): moderately similar to ( 262)AT3G62860| Symbols: | esterase/lipase/thioesterase family protein | chr3:23250552-23253118 REVERSEmoderately similar to ( 253)UniRef90_O22248cluster: putative phospholipase; n=2; arabidopsis thaliana|rep: putative phospholipase - arabidopsis thaliana (mouse-ear cress) Tomato 200607#2 [5 ESTs aligned] (*GB) gi|30695682|ref|NP_191845.2| (e_value=4e-68) est…
35.1	not assigned.no ontology	lesaffx.470.1.s1_at	2.36832	2.184	(sgn-u568958): moderately similar to ( 225)AT4G33180| Symbols: | hydrolase, alpha/beta fold family protein | chr4:16000285-16002058 FORWARDmoderately similar to ( 256)UniRef90_A7P4U9cluster: chromosome chr4 scaffold_6, whole genome shotgun sequence; n=1; vitis vinifera|rep: chromosome chr4 scaffold_6, whole genome shotgun sequence - vitis vinifera (grape) Tomato 200607#2 [2 ESTs aligned] (*GB) gi…
35.1	not assigned.no ontology	lesaffx.62549.1.s1_at	2.36388	2.08781	(sgn-u582632): moderately similar to ( 362)AT3G62860| Symbols: | esterase/lipase/thioesterase family protein | chr3:23250552-23253118 REVERSEmoderately similar to ( 370)UniRef90_A7Q0D6cluster: chromosome chr7 scaffold_42, whole genome shotgun sequence; n=1; vitis vinifera|rep: chromosome chr7 scaffold_42, whole genome shotgun sequence - vitis vinifera (grape) Tomato 200607#2 [8 ESTs aligned] (*GB…
35.1	not assigned.no ontology	lesaffx.47529.1.s1_at	2.30917	2.15315	(sgn-u584077): moderately similar to ( 245)AT1G68260| Symbols: | thioesterase family protein | chr1:25589639-25591264 REVERSEmoderately similar to ( 254)UniRef90_A7P397cluster: chromosome chr1 scaffold_5, whole genome shotgun sequence; n=2; vitis vinifera|rep: chromosome chr1 scaffold_5, whole genome shotgun sequence - vitis vinifera (grape) Tomato 200607#2 [4 ESTs aligned] (*GB) gi|196122243|gb|…
35.2	not assigned.unknown	les.5028.1.s1_at	6.63157	6.78076	NO_MATCH
35.2	not assigned.unknown	lesaffx.5883.1.s1_at	4.00685	3.97737	MULTIPLE HITS: (sgn-u581291,sgn-u591353,sgn-u591029) sgn-u581291: weakly similar to ( 159)AT3G17780| Symbols: | similar to unknown protein [Arabidopsis thaliana] (TAIR:AT1G48440.1); similar to unknown [Populus trichocarpa] (GB:ABK93075.1) | chr3:6087022-6088134 FORWARDweakly similar to ( 159)UniRef90_Q9LSH0cluster: gb|aaf26109.1; n=1; arabidopsis thaliana|rep: gb|aaf26109.1 - arabidopsis thaliana…
35.2	not assigned.unknown	lesaffx.44395.1.s1_at	3.37731	5.06405	MULTIPLE HITS: (sgn-u565816,sgn-u565817) sgn-u565816: very weakly similar to (80.5)AT1G19530| Symbols: | similar to unnamed protein product [Vitis vinifera] (GB:CAO61141.1) | chr1:6763967-6764677 FORWARDweakly similar to ( 112)UniRef90_A7NTA8cluster: chromosome chr18 scaffold_1, whole genome shotgun sequence; n=1; vitis vinifera|rep: chromosome chr18 scaffold_1, whole genome shotgun sequence - vi…
35.2	not assigned.unknown	lesaffx.66562.1.s1_at	3.37554	3.6951	(sgn-u583245): Tomato 200607#2 [3 ESTs aligned] (*GB) gi|116790051|gb|ABK25484.1| (e_value=4e-13) unknown; (*ATH) AT2G02470.1 (e_value=7e-14) | Symbol: None | PHD finger family protein, contains Pfam domain, PF00628: PHD-finger | chr2:652579-654914 FORWARD | Aliases: T16F16.26, T16F16_26; (*SWP) sp|O81488|Y5621_ARATH (e_value=2e-12) PHD finger protein At5g26210 OS=Arabidopsis thaliana GN=At5g2621…
35.2	not assigned.unknown	les.828.1.a1_at	3.36254	2.36747	(sgn-u586188): Tomato 200607#2 [4 ESTs aligned]
35.2	not assigned.unknown	les.620.1.a1_at	3.20157	2.95036	NO_MATCH
35.2	not assigned.unknown	les.4902.1.s1_at	2.99331	2.47998	NO_MATCH
35.2	not assigned.unknown	les.5072.1.s1_at	2.64149	2.33482	(sgn-u586244): weakly similar to ( 179)AT3G51510| Symbols: | similar to unnamed protein product [Vitis vinifera] (GB:CAO14460.1) | chr3:19120097-19120821 FORWARDweakly similar to ( 187)UniRef90_A7QWK9cluster: chromosome chr4 scaffold_205, whole genome shotgun sequence; n=1; vitis vinifera|rep: chromosome chr4 scaffold_205, whole genome shotgun sequence - vitis vinifera (grape) Tomato 200607#2 [9 …
35.2	not assigned.unknown	les.3558.1.s1_at	2.62513	3.00411	NO_MATCH
35.2	not assigned.unknown	lesaffx.53035.1.s1_at	2.55427	2.05234	(sgn-u580130): weakly similar to ( 184)AT1G29250| Symbols: | nucleic acid binding | chr1:10223447-10224578 REVERSEweakly similar to ( 192)UniRef90_A7PF18cluster: chromosome chr11 scaffold_13, whole genome shotgun sequence; n=2; vitis vinifera|rep: chromosome chr11 scaffold_13, whole genome shotgun sequence - vitis vinifera (grape) Tomato 200607#2 [3 ESTs aligned] (*GB) gi|157342933|emb|CAO65645.1…
35.2	not assigned.unknown	les.100.1.s1_at	2.38525	2.50944	(sgn-u594480): moderately similar to ( 285)UniRef90_Q43504cluster: extensin-like protein dif10 precursor; n=1; solanum lycopersicum|rep: extensin-like protein dif10 precursor - solanum lycopersicum (tomato) (lycopersicon esculentum) Tomato 200607#2 [1 ESTs aligned] (*GB) gi|1491720|emb|CAA67813.1| (e_value=7e-75) extensin-like;
35.2	not assigned.unknown	lesaffx.3218.1.a1_at	2.17305	2.64988	(sgn-u582682): weakly similar to ( 173)AT4G18425| Symbols: | similar to unknown protein [Arabidopsis thaliana] (TAIR:AT5G46090.1); similar to unnamed protein product [Vitis vinifera] (GB:CAO64139.1); contains InterPro domain Protein of unknown function DUF679 (InterPro:IPR007770) | chr4:10181432-10182073 REVERSEweakly similar to ( 189)UniRef90_A2Q514cluster: putative uncharacterized protein; n=1;…
35.2	not assigned.unknown	lesaffx.26054.1.s1_at	2.16794	2.61329	(sgn-u564589): weakly similar to ( 119)AT4G04630| Symbols: | similar to unknown protein [Arabidopsis thaliana] (TAIR:AT4G21970.1); similar to unnamed protein product [Vitis vinifera] (GB:CAO17943.1); contains InterPro domain Protein of unknown function DUF584 (InterPro:IPR007608) | chr4:2332161-2332667 REVERSEweakly similar to ( 164)UniRef90_A7P0P7cluster: chromosome chr19 scaffold_4, whole genom…
35.2	not assigned.unknown	les.5759.1.s1_at	2.14861	2.22668	NO_MATCH
35.2	not assigned.unknown	les.1087.1.a1_at	2.0529	2.83837	(sgn-u563148): moderately similar to ( 223)AT1G78110| Symbols: | similar to unknown protein [Arabidopsis thaliana] (TAIR:AT1G22230.1); similar to unnamed protein product [Vitis vinifera] (GB:CAO61735.1) | chr1:29396772-29397800 FORWARDmoderately similar to ( 267)UniRef90_A7NV02cluster: chromosome chr18 scaffold_1, whole genome shotgun sequence; n=1; vitis vinifera|rep: chromosome chr18 scaffold_1…
35.3	not assigned.disagreeing hits	lesaffx.70534.1.s1_at	3.16978	2.7698	MULTIPLE DISAGREEING HITS: (sgn-u568917,sgn-u593977) sgn-u568917: moderately similar to ( 333)AT1G02400| Symbols: ATGA2OX6, DTA1 | ATGA2OX6/DTA1 (GIBBERELLIN 2-OXIDASE 6); gibberellin 2-beta-dioxygenase | chr1:486964-489391 FORWARDmoderately similar to ( 377)G2OX2_PEAhighly similar to ( 675)UniRef90_A4GVL7cluster: gibberellin 2-oxidase; n=1; solanum lycopersicum|rep: gibberellin 2-oxidase - solan…

## Sheet: Table S3
Supplementary Table S3 (Excel file). Functional classification list of induced (upregulated) genes found only in drought stress (DS) condition (80) in the comparison of S. pennellii (acc. PE47) versus S. lycopersicum (cv. P73). The list has been prepared using MapMan software (Thimm et al., 2004, Ref. 29). Slyc_AFFY_SGN_BUILD2_070709 database was loaded and used for this functional analysis. The …
BinCode	BinName	elements	p-value	Wilcoxon Rank Sum Test, Benjamini-Hochberg corrected
20	stress	3	0.750165
2	major CHO metabolism	2	0.750165
21	redox.regulation	2	0.750165
5	fermentation	1	0.750165
13	amino acid metabolism	4	0.750165
12	N-metabolism	1	0.750165
10	cell wall	1	0.75506
29	protein	7	0.75506
8	TCA / org. transformation	1	0.75506
23	nucleotide metabolism	1	0.75506
17	hormone metabolism	8	0.788801
34	transport	6	0.841589
16	secondary metabolism	2	0.841589
27	RNA	3	0.841589
4	glycolysis	1	0.841589
15	metal handling	1	0.841589
35	not assigned	15	0.841589
31	cell	1	0.841589
3	minor CHO metabolism	1	0.924945
28	DNA	1	0.943167
26	misc	11	0.943661
11	lipid metabolism	4	0.943661
33	development	1	0.960177
30	signalling	3	0.969698
17.5	hormone metabolism.ethylene	5	0.750165
13.1.3	amino acid metabolism.synthesis.aspartate family	1	0.750165
13.1.3.1	amino acid metabolism.synthesis.aspartate family.asparagine	1	0.750165
35.1.3	not assigned.no ontology.armadillo/beta-catenin repeat family protein	1	0.750165
35.3	not assigned.disagreeing hits	1	0.750165
26.13	misc.acid and other phosphatases	1	0.750165
34.99	transport.misc	2	0.750165
27.3.40	RNA.regulation of transcription.Aux/IAA family	1	0.750165
34.3	transport.amino acids	1	0.750165
2.1	major CHO metabolism.synthesis	2	0.750165
2.1.1	major CHO metabolism.synthesis.sucrose	2	0.750165
2.1.1.3	major CHO metabolism.synthesis.sucrose.FBPase	2	0.750165
21.4	redox.glutaredoxins	2	0.750165
35.1	not assigned.no ontology	4	0.750165
34.98	transport.membrane system unknown	1	0.750165
17.5.1	hormone metabolism.ethylene.synthesis-degradation	3	0.750165
29.1	protein.aa activation	1	0.750165
11.1	lipid metabolism.FA synthesis and FA elongation	1	0.750165
11.1.8	lipid metabolism.FA synthesis and FA elongation.acyl coa ligase	1	0.750165
20.1	stress.biotic	1	0.750165
17.7	hormone metabolism.jasmonate	1	0.750165
17.7.1	hormone metabolism.jasmonate.synthesis-degradation	1	0.750165
17.7.1.2	hormone metabolism.jasmonate.synthesis-degradation.lipoxygenase	1	0.750165
5.2	fermentation.PDC	1	0.750165
13.1.1.1	amino acid metabolism.synthesis.central amino acid metabolism.GABA	1	0.750165
13.1.1.1.1	amino acid metabolism.synthesis.central amino acid metabolism.GABA.Glutamate decarboxylase	1	0.750165
29.5.11.4.2	protein.degradation.ubiquitin.E3.RING	1	0.750165
20.2	stress.abiotic	2	0.750165
13.1	amino acid metabolism.synthesis	4	0.750165
12.1	N-metabolism.nitrate metabolism	1	0.750165
12.1.2	N-metabolism.nitrate metabolism.nitrite reductase	1	0.750165
17.5.2	hormone metabolism.ethylene.signal transduction	2	0.75506
27.3.37	RNA.regulation of transcription.AS2,Lateral Organ Boundaries Gene Family	1	0.75506
10.7	cell wall.modification	1	0.75506
8.3	TCA / org. transformation.carbonic anhydrases	1	0.75506
26.1	misc.misc2	1	0.821102
20.2.99	stress.abiotic.unspecified	1	0.841589
13.1.1.3	amino acid metabolism.synthesis.central amino acid metabolism.alanine	1	0.841589
20.2.1	stress.abiotic.heat	1	0.841589
27.3.23	RNA.regulation of transcription.HSF,Heat-shock transcription factor family	1	0.841589
16.2	secondary metabolism.phenylpropanoids	2	0.841589
27.3	RNA.regulation of transcription	3	0.841589
16.2.1	secondary metabolism.phenylpropanoids.lignin biosynthesis	1	0.841589
16.2.1.3	secondary metabolism.phenylpropanoids.lignin biosynthesis.4CL	1	0.841589
4.14	glycolysis.PEPCase	1	0.841589
26.10	misc.cytochrome P450	3	0.841589
26.3	misc.gluco-, galacto- and mannosidases	2	0.841589
29.5.11	protein.degradation.ubiquitin	2	0.841589
29.5.11.4	protein.degradation.ubiquitin.E3	2	0.841589
30.1	signalling.in sugar and nutrient physiology	1	0.841589
15.2	metal handling.binding, chelation and storage	1	0.841589
11.9	lipid metabolism.lipid degradation	2	0.841589
11.9.2	lipid metabolism.lipid degradation.lipases	2	0.841589
31.1	cell.organisation	1	0.841589
29.4.1	protein.postranslational modification.kinase	1	0.860859
29.4.1.57	protein.postranslational modification.kinase.receptor like cytoplasmatic kinase VII	1	0.860859
30.3	signalling.calcium	2	0.884292
3.5	minor CHO metabolism.others	1	0.924945
29.4	protein.postranslational modification	2	0.924945
29.3	protein.targeting	1	0.924945
29.3.4	protein.targeting.secretory pathway	1	0.924945
29.3.4.4	protein.targeting.secretory pathway.plasma membrane	1	0.924945
29.5.11.4.5	protein.degradation.ubiquitin.E3.BTB/POZ Cullin3	1	0.924945
29.5.11.4.5.2	protein.degradation.ubiquitin.E3.BTB/POZ Cullin3.BTB/POZ	1	0.924945
28.1	DNA.synthesis/chromatin structure	1	0.943167
13.1.1	amino acid metabolism.synthesis.central amino acid metabolism	2	0.943661
29.5	protein.degradation	3	0.943661
35.2	not assigned.unknown	10	0.943661
11.3	lipid metabolism.Phospholipid synthesis	1	0.943661
13.1.5	amino acid metabolism.synthesis.serine-glycine-cysteine group	1	0.943661
13.1.5.3	amino acid metabolism.synthesis.serine-glycine-cysteine group.cysteine	1	0.943661
13.1.5.3.1	amino acid metabolism.synthesis.serine-glycine-cysteine group.cysteine.OASTL	1	0.943661
34.8	transport.metabolite transporters at the envelope membrane	1	0.943661
26.9	misc.glutathione S transferases	1	0.943661
33.99	development.unspecified	1	0.960177
26.2	misc.UDP glucosyl and glucoronyl transferases	3	0.960177
34.15	transport.potassium	1	0.960177
17.2	hormone metabolism.auxin	2	0.960177
17.2.3	hormone metabolism.auxin.induced-regulated-responsive-activated	2	0.960177
BinCode	BinName	Probeset ID	Fold-change PE47DSvP73DS	description
2.1.1.3	major CHO metabolism.synthesis.sucrose.FBPase	les.1617.1.s1_s_at	2.19213	MULTIPLE HITS: (sgn-u577391,sgn-u580089) sgn-u577391: weakly similar to ( 144)AT1G43670| Symbols: | fructose-1,6-bisphosphatase, putative / D-fructose-1,6-bisphosphate 1-phosphohydrolase, putative / FBPase, putative | chr1:16470624-16472787 FORWARDweakly similar to ( 154)F16P2_SOLTUweakly similar to ( 154)UniRef90_P46276cluster: fructose-1,6-bisphosphatase, cytosolic; n=3; core eudicotyledons|rep…
2.1.1.3	major CHO metabolism.synthesis.sucrose.FBPase	les.1617.2.s1_s_at	2.00615	(sgn-u580089): highly similar to ( 578)AT1G43670| Symbols: | fructose-1,6-bisphosphatase, putative / D-fructose-1,6-bisphosphate 1-phosphohydrolase, putative / FBPase, putative | chr1:16470624-16472787 FORWARDhighly similar to ( 649)F16P2_SOLTUhighly similar to ( 649)UniRef90_P46276cluster: fructose-1,6-bisphosphatase, cytosolic; n=3; core eudicotyledons|rep: fructose-1,6-bisphosphatase, cytosoli…
3.5	minor CHO metabolism.others	lesaffx.30148.1.s1_at	2.39437	(sgn-u573527): moderately similar to ( 373)AT5G15140| Symbols: | aldose 1-epimerase family protein | chr5:4908689-4910673 FORWARDhighly similar to ( 587)UniRef90_O48971cluster: aldose-1-epimerase-like protein; n=1; nicotiana tabacum|rep: aldose-1-epimerase-like protein - nicotiana tabacum (common tobacco) Tomato 200607#2 [13 ESTs aligned] (*GB) gi|2739168|gb|AAB94619.1| (e_value=6e-166) aldose-1-…
5.2	fermentation.PDC	lesaffx.49935.1.s1_at	2.71198	(sgn-u569271): nearly identical (1001)AT4G33070| Symbols: | pyruvate decarboxylase, putative | chr4:15952522-15954679 REVERSEhighly similar to ( 952)PDC2_ORYSAnearly identical (1012)UniRef90_Q5QJY9cluster: pyruvate decarboxylase; n=1; dianthus caryophyllus|rep: pyruvate decarboxylase - dianthus caryophyllus (carnation) (clove pink) Tomato 200607#2 [70 ESTs aligned] (*GB) gi|24745919|dbj|BAC23043.…
8.3	TCA / org. transformation.carbonic anhydrases-STOMATAL MOVEMENT	les.796.1.a1_at	2.5205	(sgn-u579395): moderately similar to ( 347)AT3G01500| Symbols: CA1 | CA1 (CARBONIC ANHYDRASE 1); carbonate dehydratase/ zinc ion binding | chr3:195180-197880 REVERSEmoderately similar to ( 394)CAHC_TOBACmoderately similar to ( 394)UniRef90_P27141cluster: carbonic anhydrase, chloroplast precursor; n=7; solanaceae|rep: carbonic anhydrase, chloroplast precursor - nicotiana tabacum (common tobacco) T…
10.7	cell wall.modification	lesaffx.5130.1.s1_at	2.52112	(sgn-u577727): moderately similar to ( 312)AT1G65680| Symbols: EXPB2, ATHEXP BETA 1.4, ATEXPB2 | ATEXPB2 (ARABIDOPSIS THALIANA EXPANSIN B2) | chr1:24430929-24432062 FORWARDmoderately similar to ( 311)EXB18_ORYSAhighly similar to ( 504)UniRef90_A1X8W4cluster: beta expansin 1 precursor; n=1; solanum tuberosum|rep: beta expansin 1 precursor - solanum tuberosum (potato) Tomato 200607#2 [18 ESTs align…
11.1.8	lipid metabolism.FA synthesis and FA elongation.acyl coa ligase	les.3383.1.s1_at	2.90152	(sgn-u564013): highly similar to ( 793)AT3G48990| Symbols: | AMP-dependent synthetase and ligase family protein | chr3:18170016-18172279 REVERSEweakly similar to ( 192)4CL2_PETCRhighly similar to ( 916)UniRef90_Q946Z2cluster: putative acyl-coa synthetase; n=2; solanoideae|rep: putative acyl-coa synthetase - capsicum annuum (bell pepper) Tomato 200607#2 [62 ESTs aligned] (*GB) gi|16797908|gb|AAL29…
11.3	lipid metabolism.Phospholipid synthesis	les.3213.1.s1_at	2.23739	(sgn-u572362): highly similar to ( 546)AT4G33110| Symbols: | coclaurine N-methyltransferase, putative | chr4:15972500-15974534 REVERSEhighly similar to ( 598)UniRef90_A7P4P2cluster: chromosome chr4 scaffold_6, whole genome shotgun sequence; n=1; vitis vinifera|rep: chromosome chr4 scaffold_6, whole genome shotgun sequence - vitis vinifera (grape) Tomato 200607#2 [22 ESTs aligned] (*GB) gi|1573393…
11.9.2	lipid metabolism.lipid degradation.lipases	lesaffx.3244.2.s1_at	2.43467	(sgn-u582712): moderately similar to ( 452)AT5G18640| Symbols: | lipase class 3 family protein | chr5:6213249-6215496 FORWARDhighly similar to ( 531)UniRef90_A7NW75cluster: chromosome chr5 scaffold_2, whole genome shotgun sequence; n=1; vitis vinifera|rep: chromosome chr5 scaffold_2, whole genome shotgun sequence - vitis vinifera (grape) Tomato 200607#2 [24 ESTs aligned] (*GB) gi|157336329|emb|CA…
11.9.2	lipid metabolism.lipid degradation.lipases	lesaffx.3244.1.s1_at	2.0148	(sgn-u582712): moderately similar to ( 452)AT5G18640| Symbols: | lipase class 3 family protein | chr5:6213249-6215496 FORWARDhighly similar to ( 531)UniRef90_A7NW75cluster: chromosome chr5 scaffold_2, whole genome shotgun sequence; n=1; vitis vinifera|rep: chromosome chr5 scaffold_2, whole genome shotgun sequence - vitis vinifera (grape) Tomato 200607#2 [24 ESTs aligned] (*GB) gi|157336329|emb|CA…
12.1.2	N-metabolism.nitrate metabolism.nitrite reductase	les.2360.1.s1_at	2.06112	(sgn-u585549): highly similar to ( 919)AT2G15620| Symbols: NIR, ATHNIR, NIR1 | NIR1 (NITRITE REDUCTASE); ferredoxin-nitrate reductase | chr2:6817634-6819748 FORWARDhighly similar to ( 941)NIR_BETVEnearly identical (1065)UniRef90_O65350cluster: nitrite reductase; n=5; solanaceae|rep: nitrite reductase - capsicum annuum (bell pepper) Tomato 200607#2 [37 ESTs aligned] (*GB) gi|46367705|dbj|BAD15365.…
13.1.1.1.1	amino acid metabolism.synthesis.central amino acid metabolism.GABA.Glutamate decarboxylase	les.249.1.s1_at	2.63131	(sgn-u578585): highly similar to ( 728)AT5G17330| Symbols: GAD1, GAD | GAD (Glutamate decarboxylase 1); calmodulin binding | chr5:5711143-5714841 FORWARDhighly similar to ( 731)DCE_PETHYhighly similar to ( 961)UniRef90_P54767cluster: glutamate decarboxylase; n=1; solanum lycopersicum|rep: glutamate decarboxylase - solanum lycopersicum (tomato) (lycopersicon esculentum) Tomato 200607#2 [62 ESTs al…
13.1.1.3	amino acid metabolism.synthesis.central amino acid metabolism.alanine	les.3289.1.s1_at	2.13753	(sgn-u570910): highly similar to ( 770)AT3G22200| Symbols: HER1, POP2, GABA-T | POP2 (POLLEN-PISTIL INCOMPATIBILITY 2); 4-aminobutyrate transaminase | chr3:7835293-7838870 FORWARDvery weakly similar to (85.1)GSA_HORVUnearly identical (1011)UniRef90_Q84P54cluster: gamma-aminobutyrate transaminase subunit isozyme 1; n=1; solanum lycopersicum|rep: gamma-aminobutyrate transaminase subunit isozyme 1 -…
13.1.3.1	amino acid metabolism.synthesis.aspartate family.asparagine	les.4317.1.s1_at	4.7882	(sgn-u580427): highly similar to ( 997)AT3G47340| Symbols: DIN6, AT-ASN1, ASN1 | ASN1 (DARK INDUCIBLE 6) | chr3:17449430-17452028 REVERSEnearly identical (1006)ASNS_ASPOFnearly identical (1031)UniRef90_A7NYD2cluster: chromosome chr6 scaffold_3, whole genome shotgun sequence; n=2; core eudicotyledons|rep: chromosome chr6 scaffold_3, whole genome shotgun sequence - vitis vinifera (grape) Tomato 200…
13.1.5.3.1	amino acid metabolism.synthesis.serine-glycine-cysteine group.cysteine.OASTL	les.5064.1.s1_at	2.35616	(sgn-u570112): highly similar to ( 522)AT3G61440| Symbols: ARATH;BSAS3;1, ATCYSC1 | ATCYSC1 (BETA-SUBSTITUTED ALA SYNTHASE 3;1) | chr3:22747358-22748767 FORWARDmoderately similar to ( 393)CYSKP_SPIOLhighly similar to ( 634)UniRef90_Q9FS29cluster: cysteine synthase; n=2; solanaceae|rep: cysteine synthase - solanum tuberosum (potato) Tomato 200607#2 [25 ESTs aligned] (*GB) gi|11995005|dbj|BAB20032.…
15.2	metal handling.binding, chelation and storage	lesaffx.68294.1.s1_at	2.18006	(sgn-u568708): moderately similar to ( 284)AT5G24580| Symbols: | copper-binding family protein | chr5:8410397-8412090 REVERSEmoderately similar to ( 310)UniRef90_A7QEU2cluster: chromosome chr16 scaffold_86, whole genome shotgun sequence; n=2; vitis vinifera|rep: chromosome chr16 scaffold_86, whole genome shotgun sequence - vitis vinifera (grape) Tomato 200607#2 [37 ESTs aligned] (*GB) gi|15735518…
16.2	secondary metabolism.phenylpropanoids	les.4885.1.s1_at	5.5741	(sgn-u565216): highly similar to ( 616)AT2G39980| Symbols: | transferase family protein | chr2:16695515-16696963 REVERSEweakly similar to ( 101)HCBT1_DIACAhighly similar to ( 658)UniRef90_A7PIC2cluster: chromosome chr13 scaffold_17, whole genome shotgun sequence; n=2; vitis vinifera|rep: chromosome chr13 scaffold_17, whole genome shotgun sequence - vitis vinifera (grape) Tomato 200607#2 [9 ESTs a…
16.2.1.3	secondary metabolism.phenylpropanoids.lignin biosynthesis.4CL	lesaffx.47885.1.s1_at	2.16084	(sgn-u569499): highly similar to ( 759)AT1G20510| Symbols: OPCL1 | OPCL1 (OPC-8:0 COA LIGASE1); 4-coumarate-CoA ligase | chr1:7103929-7105846 REVERSEmoderately similar to ( 340)4CL1_PETCRhighly similar to ( 789)UniRef90_A7NVS8cluster: chromosome chr18 scaffold_1, whole genome shotgun sequence; n=2; vitis vinifera|rep: chromosome chr18 scaffold_1, whole genome shotgun sequence - vitis vinifera (gr…
17.2.3	hormone metabolism.auxin.induced-regulated-responsive-activated	lesaffx.64980.1.s1_at	2.49025	(sgn-u575063): weakly similar to ( 102)AT5G50760| Symbols: | auxin-responsive family protein | chr5:20662006-20662557 FORWARDweakly similar to ( 116)UniRef90_A5AWH9cluster: putative uncharacterized protein; n=1; vitis vinifera|rep: putative uncharacterized protein - vitis vinifera (grape) Tomato 200607#2 [6 ESTs aligned] (*GB) gi|147787932|emb|CAN64976.1| (e_value=3e-24) hypothetical; (*ATH) AT5G…
17.2.3	hormone metabolism.auxin.induced-regulated-responsive-activated	les.2668.1.s1_at	2.111	(sgn-u573533): highly similar to ( 716)AT2G14960| Symbols: GH3.1 | GH3.1 | chr2:6458741-6460752 REVERSEhighly similar to ( 678)GH38_ORYSAhighly similar to ( 859)UniRef90_Q9XEY0cluster: nt-gh3 deduced protein; n=3; solanaceae|rep: nt-gh3 deduced protein - nicotiana tabacum (common tobacco) Tomato 200607#2 [15 ESTs aligned] (*GB) gi|41393668|gb|AAS02074.1| (e_value=0) auxin and ethylene responsive …
17.5.1	hormone metabolism.ethylene.synthesis-degradation	les.5917.1.s1_at	2.98368	(sgn-u565391): moderately similar to ( 422)AT2G19590| Symbols: ACO1 | ACO1 (ACC OXIDASE 1); 1-aminocyclopropane-1-carboxylate oxidase | chr2:8483321-8484436 REVERSEmoderately similar to ( 323)ACCO_ACTCHhighly similar to ( 620)UniRef90_Q6A1K7cluster: 1-aminocyclopropane-1-carboxylate oxidase; n=3; solanoideae|rep: 1-aminocyclopropane-1-carboxylate oxidase - solanum lycopersicum (tomato) (lycopersi…
17.5.1	hormone metabolism.ethylene.synthesis-degradation	les.132.1.s1_at	2.56906	MULTIPLE HITS: (sgn-u592438,sgn-u578701) sgn-u592438: weakly similar to ( 112)AT1G05010| Symbols: ACO4, EAT1, EFE | EFE (ETHYLENE FORMING ENZYME) | chr1:1431418-1432694 REVERSEweakly similar to ( 139)ACCO1_PETHYweakly similar to ( 171)UniRef90_P24157cluster: 1-aminocyclopropane-1-carboxylate oxidase 4; n=17; core eudicotyledons|rep: 1-aminocyclopropane-1-carboxylate oxidase 4 - solanum lycopersic…
17.5.1	hormone metabolism.ethylene.synthesis-degradation	lesaffx.10176.1.s1_at	2.26865	(sgn-u564686): moderately similar to ( 382)AT3G11180| Symbols: | oxidoreductase, 2OG-Fe(II) oxygenase family protein | chr3:3504255-3506694 FORWARDweakly similar to ( 184)FLS_PETHYmoderately similar to ( 404)UniRef90_A5AZG3cluster: putative uncharacterized protein; n=1; vitis vinifera|rep: putative uncharacterized protein - vitis vinifera (grape) Tomato 200607#2 [5 ESTs aligned] (*GB) gi|14776919…
17.5.2	hormone metabolism.ethylene.signal transduction	les.3818.1.s1_at	3.18894	(sgn-u573283): weakly similar to ( 154)AT3G23240| Symbols: ATERF1, ERF1 | ATERF1/ERF1 (ETHYLENE RESPONSE FACTOR 1); DNA binding / transcription activator/ transcription factor | chr3:8295712-8296368 FORWARDvery weakly similar to (87.0)ERF5_TOBACmoderately similar to ( 311)UniRef90_Q8GZE9cluster: ethylene responsive element binding protein; n=2; solanum lycopersicum|rep: ethylene responsive elemen…
17.5.2	hormone metabolism.ethylene.signal transduction	lesaffx.3059.1.s1_at	2.3232	(sgn-u581819): very weakly similar to (92.4)AT3G23220| Symbols: | DNA binding / transcription factor | chr3:8287976-8288395 FORWARDweakly similar to ( 101)UniRef90_A7NX82cluster: chromosome chr5 scaffold_2, whole genome shotgun sequence; n=2; vitis vinifera|rep: chromosome chr5 scaffold_2, whole genome shotgun sequence - vitis vinifera (grape) Tomato 200607#2 [4 ESTs aligned] (*GB) gi|157336686|e…
17.7.1.2	hormone metabolism.jasmonate.synthesis-degradation.lipoxygenase	les.3527.1.s1_at	2.05289	MULTIPLE HITS: (sgn-u577893,sgn-u590203) sgn-u577893: highly similar to ( 898)AT1G55020| Symbols: LOX1 | LOX1 (Lipoxygenase 1); lipoxygenase | chr1:20529465-20533810 FORWARDnearly identical (1031)LOX1_SOLTUnearly identical (1249)UniRef90_Q9FT17cluster: lipoxygenase; n=3; solanoideae|rep: lipoxygenase - solanum lycopersicum (tomato) (lycopersicon esculentum) Tomato 200607#2 [33 ESTs aligned] (*GB)…
20.1	stress.biotic	lesaffx.69659.1.s1_at	2.0507	(sgn-u567041): moderately similar to ( 374)AT3G54420| Symbols: ATCHITIV, CHIV, ATEP3 | ATEP3 (Arabidopsis thaliana chitinase class IV); chitinase | chr3:20156913-20158012 FORWARDmoderately similar to ( 354)CHI4_PHAVUmoderately similar to ( 488)UniRef90_A1IJ67cluster: class iv chitinase; n=2; nicotiana tabacum|rep: class iv chitinase - nicotiana tabacum (common tobacco) Tomato 200607#2 [34 ESTs al…
20.2.1	stress.abiotic.heat	les.4705.1.s1_at	2.14267	(sgn-u582554): moderately similar to ( 409)AT4G21320| Symbols: HSA32 | HSA32 (HEAT-STRESS-ASSOCIATED 32); catalytic | chr4:11340502-11341742 FORWARDhighly similar to ( 575)UniRef90_Q4VUC5cluster: phosphosulfolactate synthase-related protein; n=1; solanum lycopersicum|rep: phosphosulfolactate synthase-related protein - solanum lycopersicum (tomato) (lycopersicon esculentum) Tomato 200607#2 [25 EST…
20.2.99	stress.abiotic.unspecified	lesaffx.16925.1.s1_at	2.13585	MULTIPLE HITS: (sgn-u567775,sgn-u567776) sgn-u567775: moderately similar to ( 263)AT2G21620| Symbols: RD2 | RD2 (RESPONSIVE TO DESSICATION 2) | chr2:9255829-9257066 FORWARDmoderately similar to ( 261)UniRef90_Q700A7cluster: putative universal stress protein; n=1; cicer arietinum|rep: putative universal stress protein - cicer arietinum (chickpea) (garbanzo) Tomato 200607#2 [34 ESTs aligned] (*GB) …
21.4	redox.glutaredoxins	lesaffx.53857.1.s1_at	2.91336	(sgn-u583753): weakly similar to ( 164)AT4G15700| Symbols: | glutaredoxin family protein | chr4:8937543-8937851 FORWARDweakly similar to ( 166)UniRef90_A7NW71cluster: chromosome chr5 scaffold_2, whole genome shotgun sequence; n=1; vitis vinifera|rep: chromosome chr5 scaffold_2, whole genome shotgun sequence - vitis vinifera (grape) Tomato 200607#2 [8 ESTs aligned] (*GB) gi|157336325|emb|CAO71010.…
21.4	redox.glutaredoxins	lesaffx.53857.2.s1_at	2.45891	(sgn-u583753): weakly similar to ( 164)AT4G15700| Symbols: | glutaredoxin family protein | chr4:8937543-8937851 FORWARDweakly similar to ( 166)UniRef90_A7NW71cluster: chromosome chr5 scaffold_2, whole genome shotgun sequence; n=1; vitis vinifera|rep: chromosome chr5 scaffold_2, whole genome shotgun sequence - vitis vinifera (grape) Tomato 200607#2 [8 ESTs aligned] (*GB) gi|157336325|emb|CAO71010.…
23	nucleotide metabolism	lesaffx.24714.2.s1_at	2.07568	(sgn-u599937): weakly similar to ( 170)AT4G16566| Symbols: | histidine triad family protein / HIT family protein | chr4:9334895-9335906 REVERSEweakly similar to ( 186)UniRef90_A7QY83cluster: chromosome chr2 scaffold_241, whole genome shotgun sequence; n=1; vitis vinifera|rep: chromosome chr2 scaffold_241, whole genome shotgun sequence - vitis vinifera (grape) Tomato 200607#2 [1 ESTs aligned] (*GB…
26.1	misc.misc2	les.4944.1.s1_at	2.13445	(sgn-u576839): moderately similar to ( 400)AT4G02340| Symbols: | epoxide hydrolase, putative | chr4:1035722-1037403 FORWARDmoderately similar to ( 455)UniRef90_Q41412cluster: epoxide hydrolase; n=3; solanum tuberosum|rep: epoxide hydrolase - solanum tuberosum (potato) Tomato 200607#2 [14 ESTs aligned] (*GB) gi|110590993|pdb|2CJP|A (e_value=7e-128) Chain; (*ATH) AT4G02340.1 (e_value=1e-111) Symbol…
26.10	misc.cytochrome P450	lesaffx.8720.2.s1_at	4.43267	(sgn-u580161): moderately similar to ( 400)AT3G52970| Symbols: CYP76G1 | CYP76G1 (cytochrome P450, family 76, subfamily G, polypeptide 1); oxygen binding | chr3:19652378-19654237 REVERSEhighly similar to ( 820)C76A2_SOLMEhighly similar to ( 820)UniRef90_P37122cluster: cytochrome p450 76a2; n=1; solanum melongena|rep: cytochrome p450 76a2 - solanum melongena (eggplant) (aubergine) Tomato 200607#2 …
26.10	misc.cytochrome P450	les.4907.1.s1_at	2.51208	(sgn-u574268): moderately similar to ( 474)AT3G48280| Symbols: CYP71A25 | CYP71A25 (cytochrome P450, family 71, subfamily A, polypeptide 25); oxygen binding | chr3:17890579-17892149 FORWARDhighly similar to ( 689)C71A4_SOLMEhighly similar to ( 689)UniRef90_P37117cluster: cytochrome p450 71a4; n=1; solanum melongena|rep: cytochrome p450 71a4 - solanum melongena (eggplant) (aubergine) Tomato 200607…
26.10	misc.cytochrome P450	lesaffx.65068.1.s1_at	2.0123	(sgn-u601291): weakly similar to ( 141)AT2G45560| Symbols: CYP76C1 | CYP76C1 (cytochrome P450, family 76, subfamily C, polypeptide 1); heme binding / iron ion binding / monooxygenase | chr2:18784314-18785428 REVERSEweakly similar to ( 126)C76A1_SOLMEweakly similar to ( 170)UniRef90_Q8H0I6cluster: cytochrome p450; n=1; petunia x hybrida|rep: cytochrome p450 - petunia hybrida (petunia) Tomato 20060…
26.13	misc.acid and other phosphatases	lesaffx.18686.1.s1_at	2.01174	(sgn-u568743): moderately similar to ( 265)AT1G73010| Symbols: | phosphoric monoester hydrolase | chr1:27468441-27469841 REVERSEmoderately similar to ( 297)UniRef90_Q8GRL8cluster: putative phosphatase; n=4; solanum lycopersicum|rep: putative phosphatase - solanum lycopersicum (tomato) (lycopersicon esculentum) Tomato 200607#2 [7 ESTs aligned] (*GB) gi|26986118|emb|CAD30862.1| (e_value=7e-79) puta…
26.2	misc.UDP glucosyl and glucoronyl transferases	lesaffx.32379.1.s1_at	2.53224	(sgn-u564196): highly similar to ( 505)AT1G19300| Symbols: GATL1, PARVUS, GLZ1 | GATL1/GLZ1/PARVUS (GALACTURONOSYLTRANSFERASE-LIKE 1); polygalacturonate 4-alpha-galacturonosyltransferase/ transferase, transferring glycosyl groups / transferase, transferring hexosyl groups | chr1:6671442-6672497 REVERSEhighly similar to ( 528)UniRef90_A5AJV9cluster: putative uncharacterized protein; n=1; vitis vin…
26.2	misc.UDP glucosyl and glucoronyl transferases	lesaffx.62420.1.s1_at	2.47592	(sgn-u569846): moderately similar to ( 467)AT4G34131| Symbols: UGT73B3 | UGT73B3 (UDP-GLUCOSYL TRANSFERASE 73B3); UDP-glycosyltransferase/ abscisic acid glucosyltransferase/ transferase, transferring hexosyl groups | chr4:16343272-16344717 REVERSEweakly similar to ( 176)ZOX_PHAVUhighly similar to ( 543)UniRef90_A7P9M8cluster: chromosome chr3 scaffold_8, whole genome shotgun sequence; n=2; vitis v…
26.2	misc.UDP glucosyl and glucoronyl transferases	lesaffx.32379.2.s1_at	2.00265	(sgn-u564196): highly similar to ( 505)AT1G19300| Symbols: GATL1, PARVUS, GLZ1 | GATL1/GLZ1/PARVUS (GALACTURONOSYLTRANSFERASE-LIKE 1); polygalacturonate 4-alpha-galacturonosyltransferase/ transferase, transferring glycosyl groups / transferase, transferring hexosyl groups | chr1:6671442-6672497 REVERSEhighly similar to ( 528)UniRef90_A5AJV9cluster: putative uncharacterized protein; n=1; vitis vin…
26.3	misc.gluco-, galacto- and mannosidases	les.1.1.s1_at	2.72107	(sgn-u578846): nearly identical (1380)AT3G13750| Symbols: BGAL1 | BGAL1 (BETA GALACTOSIDASE 1); beta-galactosidase | chr3:4511199-4515763 FORWARDnearly identical (1277)BGAL_ASPOFnearly identical (1694)UniRef90_Q9ZP11cluster: ss-galactosidase precursor; n=1; solanum lycopersicum|rep: ss-galactosidase precursor - solanum lycopersicum (tomato) (lycopersicon esculentum) Tomato 200607#2 [39 ESTs align…
26.3	misc.gluco-, galacto- and mannosidases	les.3491.1.s1_at	2.20626	(sgn-u565673): highly similar to ( 612)AT4G02290| Symbols: ATGH9B13 | ATGH9B13 (ARABIDOPSIS THALIANA GLYCOSYL HYDROLASE 9B13); hydrolase, hydrolyzing O-glycosyl compounds | chr4:1002654-1005125 REVERSEhighly similar to ( 659)GUN19_ORYSAhighly similar to ( 994)UniRef90_O82473cluster: endo-1,4-beta-glucanase; n=6; solanoideae|rep: endo-1,4-beta-glucanase - solanum lycopersicum (tomato) (lycopersico…
26.9	misc.glutathione S transferases	les.2746.2.a1_at	2.24134	(sgn-u579363): moderately similar to ( 205)AT3G09270| Symbols: ATGSTU8 | ATGSTU8 (Arabidopsis thaliana Glutathione S-transferase (class tau) 8); glutathione transferase | chr3:2848413-2849232 REVERSEmoderately similar to ( 325)GSTX3_TOBACmoderately similar to ( 320)UniRef90_Q03662cluster: probable glutathione s-transferase; n=1; nicotiana tabacum|rep: probable glutathione s-transferase - nicotian…
27.3.23	RNA.regulation of transcription.HSF,Heat-shock transcription factor family	lesaffx.22100.1.s1_at	2.46536	(sgn-u584570): moderately similar to ( 283)AT5G45710| Symbols: HSFA4C, RHA1, AT-HSFA4C | AT-HSFA4C (Arabidopsis thaliana heat shock transcription factor A4C); DNA binding / transcription factor | chr5:18558803-18559933 FORWARDmoderately similar to ( 328)UniRef90_A7PJN4cluster: chromosome chr12 scaffold_18, whole genome shotgun sequence; n=2; vitis vinifera|rep: chromosome chr12 scaffold_18, whole…
27.3.37	RNA.regulation of transcription.AS2,Lateral Organ Boundaries Gene Family	lesaffx.62669.2.s1_at	2.07561	(sgn-u568858): weakly similar to ( 196)AT1G07900| Symbols: LBD1 | LBD1 (LOB DOMAIN-CONTAINING PROTEIN 1) | chr1:2442621-2443628 FORWARDmoderately similar to ( 283)UniRef90_Q6L463cluster: lob domain protein 1, putative; n=1; solanum demissum|rep: lob domain protein 1, putative - solanum demissum (wild potato) Tomato 200607#2 [9 ESTs aligned] (*GB) gi|48209965|gb|AAT40528.1| (e_value=1e-74) hypothe…
27.3.40	RNA.regulation of transcription.Aux/IAA family	les.5442.1.s1_at	3.25114	(sgn-u568970): weakly similar to ( 125)AT4G32280| Symbols: IAA29 | IAA29 (indoleacetic acid-induced protein 29); transcription factor | chr4:15583485-15584634 FORWARDvery weakly similar to ( 100)IAA9_ORYSAweakly similar to ( 162)UniRef90_A7P5U7cluster: chromosome chr4 scaffold_6, whole genome shotgun sequence; n=1; vitis vinifera|rep: chromosome chr4 scaffold_6, whole genome shotgun sequence - vi…
28.1	DNA.synthesis/chromatin structure	lesaffx.56137.1.s1_at	2.21018	(sgn-u569204): moderately similar to ( 459)AT1G11190| Symbols: ENDO1, BFN1 | BFN1 (BIFUNCTIONAL NUCLEASE I); nucleic acid binding | chr1:3750338-3752696 REVERSEhighly similar to ( 610)UniRef90_Q6B782cluster: endonuclease; n=2; solanum|rep: endonuclease - solanum tuberosum (potato) Tomato 200607#2 [15 ESTs aligned] (*GB) gi|114144725|emb|CAJ87709.1| (e_value=4e-176) putative; (*ATH) AT1G11190.1 (e…
29.1	protein.aa activation	les.4431.1.s1_at	2.02229	(sgn-u571083): highly similar to ( 649)AT1G50200| Symbols: ACD, ALATS | ALATS (ALANYL-TRNA SYNTHETASE); ATP binding / alanine-tRNA ligase/ ligase, forming aminoacyl-tRNA and related compounds / nucleic acid binding | chr1:18595097-18601979 REVERSEhighly similar to ( 672)UniRef90_A7PB55cluster: chromosome chr16 scaffold_10, whole genome shotgun sequence; n=2; vitis vinifera|rep: chromosome chr16 s…
29.3.4.4	protein.targeting.secretory pathway.plasma membrane	lesaffx.71117.1.s1_at	2.2095	(sgn-u565553): highly similar to ( 512)AT2G30050| Symbols: | transducin family protein / WD-40 repeat family protein | chr2:12832617-12833525 FORWARDhighly similar to ( 539)UniRef90_A7Q9B3cluster: chromosome chr19 scaffold_66, whole genome shotgun sequence; n=7; vitis vinifera|rep: chromosome chr19 scaffold_66, whole genome shotgun sequence - vitis vinifera (grape) Tomato 200607#2 [9 ESTs aligned…
29.4	protein.postranslational modification	lesaffx.68979.1.s1_at	2.29915	(sgn-u586411): moderately similar to ( 312)AT3G51630| Symbols: ZIK1, WNK5 | WNK5 (Arabidopsis WNK kinase 5) | chr3:19160466-19162903 FORWARDmoderately similar to ( 363)UniRef90_Q6EIX6cluster: mitogen-activated protein kinase; n=1; nicotiana tabacum|rep: mitogen-activated protein kinase - nicotiana tabacum (common tobacco) Tomato 200607#2 [5 ESTs aligned] (*GB) gi|83281402|gb|AAQ83971.2| (e_value=…
29.4.1.57	protein.postranslational modification.kinase.receptor like cytoplasmatic kinase VII	lesaffx.10313.1.s1_at	2.1884	(sgn-u563931): highly similar to ( 527)AT2G17220| Symbols: | protein kinase, putative | chr2:7494948-7496850 REVERSEmoderately similar to ( 236)NORK_MEDTRhighly similar to ( 588)UniRef90_A7P8Q9cluster: chromosome chr3 scaffold_8, whole genome shotgun sequence; n=1; vitis vinifera|rep: chromosome chr3 scaffold_8, whole genome shotgun sequence - vitis vinifera (grape) Tomato 200607#2 [6 ESTs aligne…
29.5	protein.degradation	les.5719.1.s1_at	2.4165	(sgn-u567679): moderately similar to ( 302)AT1G02170| Symbols: ATMCPB1, MCP1B, AMC1, ATMC1, LOL3 | LOL3 (LSD ONE LIKE 3); caspase/ cysteine-type endopeptidase | chr1:411883-413426 FORWARDmoderately similar to ( 306)UniRef90_A7PBM3cluster: chromosome chr16 scaffold_10, whole genome shotgun sequence; n=2; vitis vinifera|rep: chromosome chr16 scaffold_10, whole genome shotgun sequence - vitis vinife…
29.5.11.4.2	protein.degradation.ubiquitin.E3.RING	les.4360.1.s1_at	2.05421	(sgn-u578661): moderately similar to ( 479)AT5G25560| Symbols: | zinc finger (C3HC4-type RING finger) family protein | chr5:8899489-8901456 FORWARDhighly similar to ( 514)UniRef90_A5C608cluster: putative uncharacterized protein; n=1; vitis vinifera|rep: putative uncharacterized protein - vitis vinifera (grape) Tomato 200607#2 [77 ESTs aligned] (*GB) gi|147785653|emb|CAN68688.1| (e_value=3e-143) h…
29.5.11.4.5.2	protein.degradation.ubiquitin.E3.BTB/POZ Cullin3.BTB/POZ	lesaffx.43198.1.s1_at	2.37297	(sgn-u563446): moderately similar to ( 437)AT5G67480| Symbols: BT4 | BT4 (BTB AND TAZ DOMAIN PROTEIN 4); protein binding | chr5:26948281-26949755 REVERSEmoderately similar to ( 466)UniRef90_A7PLQ1cluster: chromosome chr7 scaffold_20, whole genome shotgun sequence; n=1; vitis vinifera|rep: chromosome chr7 scaffold_20, whole genome shotgun sequence - vitis vinifera (grape) Tomato 200607#2 [31 ESTs …
30.1	signalling.in sugar and nutrient physiology	les.899.1.s1_at	2.42548	(sgn-u575484): moderately similar to ( 234)AT5G53460| Symbols: GLT1 | GLT1 (NADH-dependent glutamate synthase 1 gene) | chr5:21717744-21726855 FORWARDmoderately similar to ( 233)GLSN_MEDSAmoderately similar to ( 241)UniRef90_A7QEP6cluster: chromosome chr16 scaffold_86, whole genome shotgun sequence; n=1; vitis vinifera|rep: chromosome chr16 scaffold_86, whole genome shotgun sequence - vitis vinif…
30.3	signalling.calcium	les.1997.3.a1_at	2.28009	(sgn-u574447): highly similar to ( 576)AT1G08450| Symbols: CRT3 | CRT3 (CALRETICULIN 3); calcium ion binding | chr1:2668005-2671797 REVERSEmoderately similar to ( 486)CALR_RICCOhighly similar to ( 607)UniRef90_A7PV40cluster: chromosome chr4 scaffold_32, whole genome shotgun sequence; n=2; vitis vinifera|rep: chromosome chr4 scaffold_32, whole genome shotgun sequence - vitis vinifera (grape) Tomat…
30.3	signalling.calcium	lesaffx.57054.1.s1_at	2.16127	(sgn-u576944): highly similar to ( 667)AT5G54130| Symbols: | calcium-binding EF hand family protein | chr5:21980126-21982067 FORWARDhighly similar to ( 718)UniRef90_A7QET7cluster: chromosome chr16 scaffold_86, whole genome shotgun sequence; n=2; vitis vinifera|rep: chromosome chr16 scaffold_86, whole genome shotgun sequence - vitis vinifera (grape) Tomato 200607#2 [11 ESTs aligned] (*GB) gi|15735…
31.1	cell.organisation	lesaffx.15353.1.s1_at	2.42204	(sgn-u582379): moderately similar to ( 375)AT3G61060| Symbols: ATPP2-A13 | ATPP2-A13 | chr3:22614141-22615311 FORWARDmoderately similar to ( 377)UniRef90_A7PXZ7cluster: chromosome chr15 scaffold_37, whole genome shotgun sequence; n=1; vitis vinifera|rep: chromosome chr15 scaffold_37, whole genome shotgun sequence - vitis vinifera (grape) Tomato 200607#2 [10 ESTs aligned] (*GB) gi|157349239|emb|CA…
33.99	development.unspecified	lesaffx.46519.1.s1_at	2.32836	(sgn-u571877): moderately similar to ( 213)AT1G21460| Symbols: | nodulin MtN3 family protein | chr1:7512019-7513270 REVERSEmoderately similar to ( 211)UniRef90_A7NSL5cluster: chromosome chr18 scaffold_1, whole genome shotgun sequence; n=1; vitis vinifera|rep: chromosome chr18 scaffold_1, whole genome shotgun sequence - vitis vinifera (grape) Tomato 200607#2 [2 ESTs aligned] (*GB) gi|18394992|ref|…
34.15	transport.potassium	les.4.1.s1_at	2.2729	(sgn-u585125): nearly identical (1217)AT2G26650| Symbols: AKT1 | AKT1 (ARABIDOPSIS K TRANSPORTER 1); cyclic nucleotide binding / inward rectifier potassium channel | chr2:11339043-11343522 REVERSEnearly identical (1102)AKT1_ORYSAnearly identical (1699)UniRef90_Q9LEG6cluster: potassium channel; n=2; solanum|rep: potassium channel - solanum lycopersicum (tomato) (lycopersicon esculentum) Tomato 200…
34.3	transport.amino acids	les.4075.1.s1_at	3.21672	(sgn-u568325): highly similar to ( 692)AT1G77380| Symbols: AAP3 | AAP3 (amino acid permease 3); amino acid transmembrane transporter | chr1:29080095-29082146 REVERSEhighly similar to ( 930)UniRef90_Q8GZV5cluster: amino acid transporter; n=1; solanum lycopersicum|rep: amino acid transporter - solanum lycopersicum (tomato) (lycopersicon esculentum) Tomato 200607#2 [3 ESTs aligned] (*GB) gi|27447653…
34.8	transport.metabolite transporters at the envelope membrane	lesaffx.52219.1.s1_at	2.34654	MULTIPLE HITS: (sgn-u591232,sgn-u580223) sgn-u591232: moderately similar to ( 373)AT1G61800| Symbols: GPT2 | GPT2 (glucose-6-phosphate/phosphate translocator 2); antiporter/ glucose-6-phosphate transmembrane transporter | chr1:22828192-22830124 FORWARDweakly similar to ( 168)TPT_PEAmoderately similar to ( 403)UniRef90_Q84Y17cluster: glucose-6-phosphate/phosphate translocator 2; n=2; solanum tuber…
34.98	transport.membrane system unknown	lesaffx.12060.1.a1_at	2.01742	(sgn-u563771): very weakly similar to (91.3)AT4G17550| Symbols: | transporter-related | chr4:9777951-9779751 REVERSEvery weakly similar to (95.5)UniRef90_A7R0E8cluster: chromosome undetermined scaffold_306, whole genome shotgun sequence; n=1; vitis vinifera|rep: chromosome undetermined scaffold_306, whole genome shotgun sequence - vitis vinifera (grape) Tomato 200607#2 [2 ESTs aligned] (*GB) gi|1…
34.99	transport.misc	les.3289.1.s1_at	2.13753	(sgn-u570910): highly similar to ( 770)AT3G22200| Symbols: HER1, POP2, GABA-T | POP2 (POLLEN-PISTIL INCOMPATIBILITY 2); 4-aminobutyrate transaminase | chr3:7835293-7838870 FORWARDvery weakly similar to (85.1)GSA_HORVUnearly identical (1011)UniRef90_Q84P54cluster: gamma-aminobutyrate transaminase subunit isozyme 1; n=1; solanum lycopersicum|rep: gamma-aminobutyrate transaminase subunit isozyme 1 -…
34.99	transport.misc	lesaffx.62690.1.s1_at	2.0324	(sgn-u564210): moderately similar to ( 347)AT5G11950| Symbols: | Encodes a protein of unknown function. It has been crystallized and shown to be structurally almost identical to the protein encoded by At2G37210. | chr5:3855073-3856816 FORWARDmoderately similar to ( 353)UniRef90_A5C3Z8cluster: putative uncharacterized protein; n=1; vitis vinifera|rep: putative uncharacterized protein - vitis vinif…
35.1	not assigned.no ontology	les.5229.1.s1_at	2.50396	(sgn-u584580): highly similar to ( 785)AT4G01870| Symbols: | tolB protein-related | chr4:808473-810431 REVERSEhighly similar to ( 840)UniRef90_A7Q0U3cluster: chromosome chr7 scaffold_42, whole genome shotgun sequence; n=2; vitis vinifera|rep: chromosome chr7 scaffold_42, whole genome shotgun sequence - vitis vinifera (grape) Tomato 200607#2 [30 ESTs aligned] (*GB) gi|157350240|emb|CAO40178.1| (e_…
35.1	not assigned.no ontology	lesaffx.28554.1.s1_at	2.20247	(sgn-u583796): moderately similar to ( 275)AT3G24420| Symbols: | hydrolase, alpha/beta fold family protein | chr3:8863118-8864890 REVERSEmoderately similar to ( 325)UniRef90_A7PET6cluster: chromosome chr11 scaffold_13, whole genome shotgun sequence; n=1; vitis vinifera|rep: chromosome chr11 scaffold_13, whole genome shotgun sequence - vitis vinifera (grape) Tomato 200607#2 [13 ESTs aligned] (*GB)…
35.1	not assigned.no ontology	lesaffx.40211.1.s1_at	2.00555	(sgn-u575923): moderately similar to ( 331)AT1G56500| Symbols: | haloacid dehalogenase-like hydrolase family protein | chr1:21163440-21170757 FORWARDmoderately similar to ( 379)UniRef90_A7PRQ1cluster: chromosome chr14 scaffold_27, whole genome shotgun sequence; n=1; vitis vinifera|rep: chromosome chr14 scaffold_27, whole genome shotgun sequence - vitis vinifera (grape) Tomato 200607#2 [26 ESTs al…
35.1.3	not assigned.no ontology.armadillo/beta-catenin repeat family protein	les.5095.1.s1_at	2.00447	(sgn-u571207): highly similar to ( 544)AT3G26600| Symbols: | armadillo/beta-catenin repeat family protein | chr3:9771126-9772973 FORWARDhighly similar to ( 636)UniRef90_A5B397cluster: putative uncharacterized protein; n=1; vitis vinifera|rep: putative uncharacterized protein - vitis vinifera (grape) Tomato 200607#2 [14 ESTs aligned] (*GB) gi|147818488|emb|CAN76390.1| (e_value=2e-180) hypothetical…
35.2	not assigned.unknown	lesaffx.24042.1.s1_at	3.8908	NO_MATCH
35.2	not assigned.unknown	lesaffx.22813.1.s1_at	2.42133	(sgn-u577656): Tomato 200607#2 [4 ESTs aligned] (*GB) gi|157359505|emb|CAO67706.1| (e_value=2e-11) unnamed;
35.2	not assigned.unknown	lesaffx.65515.1.s1_at	2.4193	(sgn-u572770): moderately similar to ( 266)AT3G05320| Symbols: | similar to unnamed protein product [Vitis vinifera] (GB:CAO44440.1) | chr3:1513564-1514901 REVERSEmoderately similar to ( 308)UniRef90_A7Q7M7cluster: chromosome undetermined scaffold_60, whole genome shotgun sequence; n=1; vitis vinifera|rep: chromosome undetermined scaffold_60, whole genome shotgun sequence - vitis vinifera (grape)…
35.2	not assigned.unknown	les.5077.1.s1_at	2.36786	(sgn-u585673): highly similar to ( 740)AT1G28380| Symbols: NSL1 | NSL1 (NECROTIC SPOTTED LESIONS 1) | chr1:9963682-9966046 FORWARDhighly similar to ( 897)UniRef90_A7QPT0cluster: chromosome chr10 scaffold_138, whole genome shotgun sequence; n=2; vitis vinifera|rep: chromosome chr10 scaffold_138, whole genome shotgun sequence - vitis vinifera (grape) Tomato 200607#2 [18 ESTs aligned] (*GB) gi|14780…
35.2	not assigned.unknown	les.4093.1.s1_at	2.36534	(sgn-u571474): moderately similar to ( 325)AT5G39890| Symbols: | similar to unknown protein [Arabidopsis thaliana] (TAIR:AT5G15120.1); similar to unnamed protein product [Vitis vinifera] (GB:CAO14912.1); contains InterPro domain Protein of unknown function DUF1637 (InterPro:IPR012864) | chr5:15991771-15993241 FORWARDmoderately similar to ( 326)UniRef90_A7PMP1cluster: chromosome chr14 scaffold_21,…
35.2	not assigned.unknown	lesaffx.69234.1.s1_at	2.23005	(sgn-u565399): weakly similar to ( 111)AT5G64850| Symbols: | similar to unknown protein [Arabidopsis thaliana] (TAIR:AT5G09960.1); similar to 80C09_15 [Brassica rapa subsp. pekinensis] (GB:AAZ41826.1) | chr5:25938811-25940264 FORWARDweakly similar to ( 120)UniRef90_Q9SMK3cluster: putative uncharacterized protein; n=1; cicer arietinum|rep: putative uncharacterized protein - cicer arietinum (chickp…
35.2	not assigned.unknown	les.423.1.s1_at	2.1846	MULTIPLE HITS: (sgn-u569129,sgn-u569130) sgn-u569129: weakly similar to ( 103)AT5G02020| Symbols: | similar to unknown protein [Arabidopsis thaliana] (TAIR:AT5G59080.1); similar to hypothetical protein [Vitis vinifera] (GB:CAN84007.1); similar to unnamed protein product [Vitis vinifera] (GB:CAO15731.1) | chr5:386996-387918 REVERSEweakly similar to ( 115)UniRef90_A7PNV9cluster: chromosome chr8 sca…
35.2	not assigned.unknown	lesaffx.54536.1.s1_at	2.15688	NO_MATCH
35.2	not assigned.unknown	les.4934.1.s1_at	2.07482	(sgn-u567117): moderately similar to ( 327)AT1G24480| Symbols: | methyltransferase | chr1:8676428-8677147 REVERSEmoderately similar to ( 381)UniRef90_A7WPL5cluster: putative uncharacterized protein t407; n=1; nicotiana tabacum|rep: putative uncharacterized protein t407 - nicotiana tabacum (common tobacco) Tomato 200607#2 [12 ESTs aligned] (*GB) gi|156763854|emb|CAO99129.1| (e_value=7e-104) hypoth…
35.2	not assigned.unknown	lesaffx.38499.1.s1_at	2.05414	MULTIPLE HITS: (sgn-u580699,sgn-u590212,sgn-u591255) sgn-u580699: moderately similar to ( 343)AT4G19160| Symbols: | binding | chr4:10477532-10479958 FORWARDmoderately similar to ( 343)UniRef90_Q304A5cluster: uncharacterized protein at4g19160.2; n=4; arabidopsis thaliana|rep: uncharacterized protein at4g19160.2 - arabidopsis thaliana (mouse-ear cress) Tomato 200607#2 [15 ESTs aligned] (*GB) gi|796…
35.3	not assigned.disagreeing hits	lesaffx.8720.1.s1_at	3.56021	MULTIPLE DISAGREEING HITS: (sgn-u581118,sgn-u591231) sgn-u581118: weakly similar to ( 154)AT3G52970| Symbols: CYP76G1 | CYP76G1 (cytochrome P450, family 76, subfamily G, polypeptide 1); oxygen binding | chr3:19652378-19654237 REVERSEmoderately similar to ( 320)C76A2_SOLMEmoderately similar to ( 320)UniRef90_P37122cluster: cytochrome p450 76a2; n=1; solanum melongena|rep: cytochrome p450 76a2 - so…

## Sheet: Table S4
Supplementary Table S4 (Excel file). Functional classification list of repressed (downregulated) genes found only in control (C) condition (34) in the comparison of S. pennellii (acc. PE47) versus S. lycopersicum (cv. P73). The list has been prepared using MapMan software (Thimm et al., 2004, Ref. 29). Slyc_AFFY_SGN_BUILD2_070709 database was loaded and used for this functional analysis. The stat…
BinCode	BinName	elements	p-value	Wilcoxon Rank Sum Test, Benjamini-Hochberg corrected
27	RNA	4	0.313652
30	signalling	2	0.429705
10	cell wall	1	0.429705
23	nucleotide metabolism	3	0.429705
17	hormone metabolism	1	0.623954
29	protein	3	0.623954
21	redox.regulation	1	0.643785
11	lipid metabolism	2	0.676208
35	not assigned	9	0.730567
20	stress	3	0.858751
28	DNA	1	0.877228
26	misc	4	0.921761
27.3	RNA.regulation of transcription	4	0.313652
10.6	cell wall.degradation	1	0.429705
10.6.3	cell wall.degradation.pectate lyases and polygalacturonases	1	0.429705
30.2	signalling.receptor kinases	1	0.429705
30.2.99	signalling.receptor kinases.misc	1	0.429705
27.3.2	RNA.regulation of transcription.Alfin-like	1	0.429705
23.4	nucleotide metabolism.phosphotransfer and pyrophosphatases	3	0.429705
23.4.10	nucleotide metabolism.phosphotransfer and pyrophosphatases.nucleoside diphosphate kinase	3	0.429705
29.4	protein.postranslational modification	1	0.429705
26.16	misc.myrosinases-lectin-jacalin	1	0.429705
27.3.6	RNA.regulation of transcription.bHLH,Basic Helix-Loop-Helix family	2	0.429705
30.7	signalling.14-3-3 proteins	1	0.47477
11.6	lipid metabolism.lipid transfer proteins etc	1	0.536351
27.3.71	RNA.regulation of transcription.SNF7	1	0.623954
20.2.4	stress.abiotic.touch/wounding	2	0.623954
17.3	hormone metabolism.brassinosteroid	1	0.623954
17.3.1	hormone metabolism.brassinosteroid.synthesis-degradation	1	0.623954
17.3.1.1	hormone metabolism.brassinosteroid.synthesis-degradation.BRs	1	0.623954
17.3.1.1.1	hormone metabolism.brassinosteroid.synthesis-degradation.BRs.DET2	1	0.623954
21.3	redox.heme	1	0.643785
26.4	misc.beta 1,3 glucan hydrolases	1	0.689876
20.2.1	stress.abiotic.heat	1	0.730567
35.2	not assigned.unknown	7	0.730567
20.2	stress.abiotic	3	0.858751
28.1	DNA.synthesis/chromatin structure	1	0.877228
28.1.3	DNA.synthesis/chromatin structure.histone	1	0.877228
26.24	misc.GCN5-related N-acetyltransferase	1	0.921761
11.1	lipid metabolism.FA synthesis and FA elongation	1	0.959354
11.1.15	lipid metabolism.FA synthesis and FA elongation.ACP desaturase	1	0.959354
35.1	not assigned.no ontology	2	0.959354
29.3	protein.targeting	2	0.959354
29.3.2	protein.targeting.mitochondria	2	0.959354
26.12	misc.peroxidases	1	0.959354
BinCode	BinName	Probeset ID	Fold-Change PE47CvP73C	description
10.6.3	cell wall.degradation.pectate lyases and polygalacturonases	lesaffx.59336.1.s1_at	-2.00197	(sgn-u573242): moderately similar to ( 202)AT1G49320| Symbols: | BURP domain-containing protein | chr1:18250109-18251485 FORWARDvery weakly similar to (81.6)EA92_VICFAmoderately similar to ( 298)UniRef90_A7P936cluster: chromosome chr3 scaffold_8, whole genome shotgun sequence; n=2; vitis vinifera|rep: chromosome chr3 scaffold_8, whole genome shotgun sequence - vitis vinifera (grape) Tomato 200607…
11.1.15	lipid metabolism.FA synthesis and FA elongation.ACP desaturase	les.2573.1.a1_at	-2.10898	MULTIPLE HITS: (sgn-u587270,sgn-u571113) sgn-u587270: weakly similar to ( 128)AT2G43710| Symbols: FAB2, SSI2 | SSI2 (fatty acid biosynthesis 2); acyl-[acyl-carrier-protein] desaturase | chr2:18127184-18129572 FORWARDweakly similar to ( 150)STAD_RICCOweakly similar to ( 150)UniRef90_P22337cluster: acyl-[acyl-carrier-protein] desaturase, chloroplast precursor (ec 1.14.19.2) (stearoyl-acp desaturase…
11.6	lipid metabolism.lipid transfer proteins etc	les.4467.1.s1_at	-2.94716	MULTIPLE HITS: (sgn-u579687,sgn-u591748,sgn-u590793,sgn-u591216) sgn-u579687: weakly similar to ( 114)AT2G38540| Symbols: LTP1, ATLTP1, LP1 | LP1 (nonspecific lipid transfer protein 1) | chr2:16137496-16137971 FORWARDmoderately similar to ( 206)NLTP2_TOBACmoderately similar to ( 208)UniRef90_Q8H6L3cluster: non-specific lipid-transfer protein; n=2; solanum tuberosum|rep: non-specific lipid-transfe…
17.3.1.1.1	hormone metabolism.brassinosteroid.synthesis-degradation.BRs.DET2	les.1659.1.a1_at	-2.02702	(sgn-u579728): moderately similar to ( 246)AT5G16010| Symbols: | 3-oxo-5-alpha-steroid 4-dehydrogenase family protein / steroid 5-alpha-reductase family protein | chr5:5227985-5229015 FORWARDmoderately similar to ( 284)UniRef90_A7QLP9cluster: chromosome chr13 scaffold_120, whole genome shotgun sequence; n=1; vitis vinifera|rep: chromosome chr13 scaffold_120, whole genome shotgun sequence - vitis …
20.2.1	stress.abiotic.heat	les.2710.2.a1_at	-2.04064	(sgn-u562713): moderately similar to ( 412)AT1G24120| Symbols: ARL1 | ARL1 (ARG1-LIKE 1); heat shock protein binding / unfolded protein binding | chr1:8529272-8531935 REVERSEmoderately similar to ( 440)UniRef90_A7Q2J5cluster: chromosome chr1 scaffold_46, whole genome shotgun sequence; n=2; vitis vinifera|rep: chromosome chr1 scaffold_46, whole genome shotgun sequence - vitis vinifera (grape) Toma…
20.2.4	stress.abiotic.touch/wounding	les.248.2.a1_at	-2.10574	(sgn-u567805): moderately similar to ( 273)AT3G04720| Symbols: HEL, PR-4, PR4 | PR4 (PATHOGENESIS-RELATED 4) | chr3:1285697-1286537 REVERSEmoderately similar to ( 399)WIN2_SOLTUmoderately similar to ( 399)UniRef90_P09762cluster: wound-induced protein win2 precursor; n=3; solanum|rep: wound-induced protein win2 precursor - solanum tuberosum (potato) Tomato 200607#2 [44 ESTs aligned] (*GB) gi|18885…
20.2.4	stress.abiotic.touch/wounding	les.248.1.s1_a_at	-3.68206	(sgn-u567805): moderately similar to ( 273)AT3G04720| Symbols: HEL, PR-4, PR4 | PR4 (PATHOGENESIS-RELATED 4) | chr3:1285697-1286537 REVERSEmoderately similar to ( 399)WIN2_SOLTUmoderately similar to ( 399)UniRef90_P09762cluster: wound-induced protein win2 precursor; n=3; solanum|rep: wound-induced protein win2 precursor - solanum tuberosum (potato) Tomato 200607#2 [44 ESTs aligned] (*GB) gi|18885…
21.3	redox.heme	les.3700.1.s1_at	-2.51853	(sgn-u567304): moderately similar to ( 224)AT2G16060| Symbols: ARATH GLB1, GLB1, NSHB1, ATGLB1, AHB1 | AHB1 (ARABIDOPSIS HEMOGLOBIN 1) | chr2:6989864-6990604 REVERSEmoderately similar to ( 244)HBL1_GOSHImoderately similar to ( 302)UniRef90_Q9AWA9cluster: non-symbiotic hemoglobin class 1; n=2; solanum|rep: non-symbiotic hemoglobin class 1 - solanum lycopersicum (tomato) (lycopersicon esculentum) T…
23.4.10	nucleotide metabolism.phosphotransfer and pyrophosphatases.nucleoside diphosphate kinase	les.3052.2.s1_at	-2.32664	MULTIPLE HITS: (sgn-u578349,sgn-u578885) sgn-u578349: moderately similar to ( 308)AT5G63310| Symbols: NDPK1A, NDPK IA IA, NDPK IA, NDPK2 | NDPK2 (NUCLEOSIDE DIPHOSPHATE KINASE 2); ATP binding / nucleoside diphosphate kinase | chr5:25389348-25391064 REVERSEmoderately similar to ( 352)NDK2_TOBACmoderately similar to ( 352)UniRef90_Q852S5cluster: nucleoside diphosphate kinase 2, chloroplast precurso…
23.4.10	nucleotide metabolism.phosphotransfer and pyrophosphatases.nucleoside diphosphate kinase	les.3052.3.a1_at	-2.72204	(sgn-u578885): moderately similar to ( 294)AT5G63310| Symbols: NDPK1A, NDPK IA IA, NDPK IA, NDPK2 | NDPK2 (NUCLEOSIDE DIPHOSPHATE KINASE 2); ATP binding / nucleoside diphosphate kinase | chr5:25389348-25391064 REVERSEmoderately similar to ( 322)NDK2_TOBACmoderately similar to ( 322)UniRef90_Q852S5cluster: nucleoside diphosphate kinase 2, chloroplast precursor; n=1; nicotiana tabacum|rep: nucleosi…
23.4.10	nucleotide metabolism.phosphotransfer and pyrophosphatases.nucleoside diphosphate kinase	les.3052.1.s1_at	-2.77608	(sgn-u578349): moderately similar to ( 308)AT5G63310| Symbols: NDPK1A, NDPK IA IA, NDPK IA, NDPK2 | NDPK2 (NUCLEOSIDE DIPHOSPHATE KINASE 2); ATP binding / nucleoside diphosphate kinase | chr5:25389348-25391064 REVERSEmoderately similar to ( 352)NDK2_TOBACmoderately similar to ( 352)UniRef90_Q852S5cluster: nucleoside diphosphate kinase 2, chloroplast precursor; n=1; nicotiana tabacum|rep: nucleosi…
26.12	misc.peroxidases	lesaffx.53517.1.s1_at	-2.16639	(sgn-u583086): moderately similar to ( 413)AT1G71695| Symbols: | peroxidase 12 (PER12) (P12) (PRXR6) | chr1:26968021-26970219 FORWARDmoderately similar to ( 238)PER1_ARAHYhighly similar to ( 585)UniRef90_Q94IQ1cluster: peroxidase; n=1; nicotiana tabacum|rep: peroxidase - nicotiana tabacum (common tobacco) Tomato 200607#2 [37 ESTs aligned] (*GB) gi|14031049|gb|AAK52084.1| (e_value=4e-165) peroxida…
26.16	misc.myrosinases-lectin-jacalin	les.4334.1.a1_at	-2.00936	MULTIPLE HITS: (sgn-u589962,sgn-u577384) sgn-u589962: very weakly similar to (95.9)AT1G73040| Symbols: | jacalin lectin family protein | chr1:27478820-27479438 REVERSEweakly similar to ( 125)UniRef90_A7P6V3cluster: chromosome chr9 scaffold_7, whole genome shotgun sequence; n=1; vitis vinifera|rep: chromosome chr9 scaffold_7, whole genome shotgun sequence - vitis vinifera (grape) Tomato 200607#2 […
26.24	misc.GCN5-related N-acetyltransferase	les.3687.1.s1_at	-2.25187	(sgn-u579982): weakly similar to ( 143)AT2G39030| Symbols: | GCN5-related N-acetyltransferase (GNAT) family protein | chr2:16305338-16306024 FORWARDmoderately similar to ( 334)THT11_TOBACmoderately similar to ( 461)UniRef90_Q8RXB7cluster: n-hydroxycinnamoyl-coa:tyramine n-hydroxycinnamoyl transferase tht7-1; n=2; solanum|rep: n-hydroxycinnamoyl-coa:tyramine n-hydroxycinnamoyl transferase tht7-1 -…
26.4	misc.beta 1,3 glucan hydrolases	les.2591.1.s1_at	-2.47524	(sgn-u581016): moderately similar to ( 325)AT3G57270| Symbols: BG1 | BG1 (BETA-1,3-GLUCANASE 1); hydrolase, hydrolyzing O-glycosyl compounds | chr3:21202315-21204097 REVERSEhighly similar to ( 641)E132_SOLTUhighly similar to ( 679)UniRef90_Q01413cluster: glucan endo-1,3-beta-glucosidase b precursor (ec 3.2.1.39) ((1->3)- beta-glucan endohydrolase b) ((1->3)-beta-glucanase b); n=8; solanaceae|rep:…
27.3.2	RNA.regulation of transcription.Alfin-like	les.2140.1.a1_at	-2.00584	(sgn-u594269): very weakly similar to (86.3)AT5G20510| Symbols: | PHD finger family protein | chr5:6939993-6942848 REVERSEvery weakly similar to (90.5)UniRef90_Q06A75cluster: phd5; n=1; glycine max|rep: phd5 - glycine max (soybean) Tomato 200607#2 [1 ESTs aligned] (*GB) gi|115394656|gb|ABI97244.1| (e_value=4e-17) PHD5; (*ATH) AT5G20510.1 (e_value=4e-18) | Symbol: None | PHD finger family protein,…
27.3.6	RNA.regulation of transcription.bHLH,Basic Helix-Loop-Helix family	les.501.1.a1_a_at	-2.01503	(sgn-u583489): moderately similar to ( 223)AT3G57800| Symbols: | basic helix-loop-helix (bHLH) family protein | chr3:21419011-21422298 REVERSEmoderately similar to ( 322)UniRef90_A7PW98cluster: chromosome chr8 scaffold_34, whole genome shotgun sequence; n=1; vitis vinifera|rep: chromosome chr8 scaffold_34, whole genome shotgun sequence - vitis vinifera (grape) Tomato 200607#2 [15 ESTs aligned] (*…
27.3.6	RNA.regulation of transcription.bHLH,Basic Helix-Loop-Helix family	lesaffx.37213.1.s1_at	-2.04031	(sgn-u574067): weakly similar to ( 134)AT5G46690| Symbols: BHLH071 | BHLH071 (BETA HLH PROTEIN 71); DNA binding / transcription factor | chr5:18962866-18964661 FORWARDweakly similar to ( 164)UniRef90_A7PC79cluster: chromosome chr2 scaffold_11, whole genome shotgun sequence; n=1; vitis vinifera|rep: chromosome chr2 scaffold_11, whole genome shotgun sequence - vitis vinifera (grape) Tomato 200607#2…
27.3.71	RNA.regulation of transcription.SNF7	les.1581.1.a1_at	-2.02663	(sgn-u563926): moderately similar to ( 313)AT5G22950| Symbols: VPS24.1 | VPS24.1 | chr5:7681383-7682723 FORWARDmoderately similar to ( 313)UniRef90_Q9FFB3cluster: similarity to unknown protein; n=3; arabidopsis thaliana|rep: similarity to unknown protein - arabidopsis thaliana (mouse-ear cress) Tomato 200607#2 [4 ESTs aligned] (*GB) gi|15237175|ref|NP_197686.1| (e_value=2e-83) expressed protein […
28.1.3	DNA.synthesis/chromatin structure.histone	les.4442.1.s1_s_at	-2.08788	(sgn-u579894): weakly similar to ( 167)AT1G07790| Symbols: HTB1 | HTB1; DNA binding | chr1:2413046-2413492 FORWARDweakly similar to ( 169)H2B_CAPANweakly similar to ( 173)UniRef90_O65821cluster: histone h2b.1; n=4; solanoideae|rep: histone h2b.1 - solanum lycopersicum (tomato) (lycopersicon esculentum) Tomato 200607#2 [37 ESTs aligned] (*GB) gi|75278465|sp|O65821|H2B1_SOLLC (e_value=9e-42) RecNam…
29.3.2	protein.targeting.mitochondria	les.2116.1.a1_at	-2.0573	(sgn-u570601): weakly similar to ( 113)AT5G50810| Symbols: TIM8 | TIM8 (Arabidopsis thaliana translocase inner membrane subunit 8); P-P-bond-hydrolysis-driven protein transmembrane transporter | chr5:20693101-20693731 REVERSEweakly similar to ( 113)UniRef90_Q9XGY4cluster: mitochondrial import inner membrane translocase subunit tim8; n=1; arabidopsis thaliana|rep: mitochondrial import inner membra…
29.3.2	protein.targeting.mitochondria	les.333.3.s1_at	-2.3287	(sgn-u570245): moderately similar to ( 288)AT5G24650| Symbols: | mitochondrial import inner membrane translocase subunit Tim17/Tim22/Tim23 family protein | chr5:8437126-8438862 FORWARDmoderately similar to ( 327)UniRef90_A7QES3cluster: chromosome chr16 scaffold_86, whole genome shotgun sequence; n=2; vitis vinifera|rep: chromosome chr16 scaffold_86, whole genome shotgun sequence - vitis vinifera …
29.4	protein.postranslational modification	les.759.1.a1_at	-3.37941	(sgn-u572891): moderately similar to ( 253)AT4G33500| Symbols: | protein phosphatase 2C-related / PP2C-related | chr4:16112838-16116246 REVERSEmoderately similar to ( 318)UniRef90_A7QY50cluster: chromosome chr12 scaffold_238, whole genome shotgun sequence; n=2; vitis vinifera|rep: chromosome chr12 scaffold_238, whole genome shotgun sequence - vitis vinifera (grape) Tomato 200607#2 [17 ESTs aligne…
30.2.99	signalling.receptor kinases.misc	lesaffx.59625.1.s1_at	-3.67202	(sgn-u563202): moderately similar to ( 228)AT5G48540| Symbols: | 33 kDa secretory protein-related | chr5:19686322-19687113 REVERSEmoderately similar to ( 270)UniRef90_A7R3H4cluster: chromosome undetermined scaffold_522, whole genome shotgun sequence; n=2; vitis vinifera|rep: chromosome undetermined scaffold_522, whole genome shotgun sequence - vitis vinifera (grape) Tomato 200607#2 [10 ESTs align…
30.7	signalling.14-3-3 proteins	les.3619.1.s1_at	-3.12505	(sgn-u579244): weakly similar to ( 152)IPIB_TOBACmoderately similar to ( 234)UniRef90_P20076cluster: ethylene-responsive proteinase inhibitor 1 precursor; n=1; solanum lycopersicum|rep: ethylene-responsive proteinase inhibitor 1 precursor - solanum lycopersicum (tomato) (lycopersicon esculentum) Tomato 200607#2 [14 ESTs aligned] (*GB) gi|124192|sp|P20076|IER1_SOLLC (e_value=3e-60) RecName:; (*ATH…
35.1	not assigned.no ontology	les.1333.1.a1_at	-2.07613	(sgn-u576325): moderately similar to ( 285)AT3G23980| Symbols: | similar to hypothetical protein OsI_004770 [Oryza sativa (indica cultivar-group)] (GB:EAY76923.1); contains domain Spectrin repeat (SSF46966) | chr3:8662825-8667447 REVERSEmoderately similar to ( 285)UniRef90_Q9LIQ9cluster: genomic dna, chromosome 3, bac clone:f14o13; n=1; arabidopsis thaliana|rep: genomic dna, chromosome 3, bac clo…
35.1	not assigned.no ontology	lesaffx.30145.1.s1_at	-2.26584	(sgn-u567416): moderately similar to ( 215)AT1G14870| Symbols: | Identical to Uncharacterized protein At1g14870 [Arabidopsis Thaliana] (GB:Q9LQU4); similar to unknown protein [Arabidopsis thaliana] (TAIR:AT5G35525.1); similar to unnamed protein product [Vitis vinifera] (GB:CAO42338.1); contains InterPro domain Aspartic acid and asparagine hydroxylation site (InterPro:IPR000152); contains InterPro…
35.2	not assigned.unknown	lesaffx.48854.1.s1_at	-2.01413	(sgn-u574224): Tomato 200607#2 [2 ESTs aligned] (*GB) gi|157344464|emb|CAO69847.1| (e_value=5e-13) unnamed; (*ATH) AT1G06240.1 (e_value=2e-11) | Symbol: None | expressed protein, contains Pfam domain, PF04305: Protein of unknown function (DUF455) | chr1:1911121-1913179 FORWARD | Aliases: F9P14.10, F9P14_10;
35.2	not assigned.unknown	les.1362.2.a1_at	-2.02507	(sgn-u566839): Tomato 200607#2 [8 ESTs aligned] (*GB) gi|118484752|gb|ABK94245.1| (e_value=2e-13) unknown; (*ATH) AT4G25225.1 (e_value=4e-15) |;
35.2	not assigned.unknown	les.2879.2.s1_at	-2.03434	(sgn-u585000): weakly similar to ( 103)AT4G38100| Symbols: | threonine endopeptidase | chr4:17887027-17888171 REVERSEweakly similar to ( 151)UniRef90_A7R0J5cluster: chromosome undetermined scaffold_310, whole genome shotgun sequence; n=1; vitis vinifera|rep: chromosome undetermined scaffold_310, whole genome shotgun sequence - vitis vinifera (grape) Tomato 200607#2 [18 ESTs aligned] (*GB) gi|1573…
35.2	not assigned.unknown	les.2435.1.a1_at	-2.19567	(sgn-u568452): Tomato 200607#2 [2 ESTs aligned]
35.2	not assigned.unknown	les.1364.1.a1_at	-2.20731	(sgn-u569905): very weakly similar to (95.1)UniRef90_A7R041cluster: chromosome undetermined scaffold_296, whole genome shotgun sequence; n=2; vitis vinifera|rep: chromosome undetermined scaffold_296, whole genome shotgun sequence - vitis vinifera (grape) Tomato 200607#2 [2 ESTs aligned] (*GB) gi|157328502|emb|CAO21209.1| (e_value=2e-18) unnamed; (*ATH) AT5G47650.1 (e_value=2e-17) Symbol: ATNUDT2 …
35.2	not assigned.unknown	les.3486.1.s1_at	-2.28703	(sgn-u583342): moderately similar to ( 341)AT5G59790| Symbols: | similar to unknown protein [Arabidopsis thaliana] (TAIR:AT3G46110.1); similar to hypothetical protein [Vitis vinifera] (GB:CAN67325.1); contains InterPro domain Protein of unknown function DUF966 (InterPro:IPR010369) | chr5:24108176-24110030 FORWARDhighly similar to ( 775)UniRef90_Q945F5cluster: auxin-regulated protein; n=1; solanum…
35.2	not assigned.unknown	les.1910.3.a1_at	-2.87912	MULTIPLE HITS: (sgn-u572228,sgn-u572227) sgn-u572228: Tomato 200607#2 [46 ESTs aligned] sgn-u572227: Tomato 200607#2 [3 ESTs aligned]

## Sheet: Table S5
Supplementary Table S5 (Excel file). Functional classification list of repressed (downregulated) genes found in control (C) and drought stress (DS) conditions (222) in the comparison of S. pennellii (acc. PE47) versus S. lycopersicum (cv. P73). The list has been prepared using MapMan software (Thimm et al., 2004, Ref. 29). Slyc_AFFY_SGN_BUILD2_070709 database was loaded and used for this function…
PE47CvP73C					PE47DSvP73DS
BinCode	BinName	elements	p-value	Wilcoxon Rank Sum Test, Benjamini-Hochberg corrected	BinCode	BinName	elements	p-value	Wilcoxon Rank Sum Test, Benjamini-Hochberg corrected
33	development	5	0.740843		26	misc	22	0.667526
20	stress	14	0.740843		11	lipid metabolism	4	0.667526
34	transport	4	0.740843		9	mitochondrial electron transport / ATP synthesis	1	0.667526
9	mitochondrial electron transport / ATP synthesis	1	0.740843		33	development	5	0.667526
18	Co-factor and vitamine metabolism	1	0.740843		20	stress	14	0.667526
1	PS	2	0.763278		35	not assigned	83	0.667526
10	cell wall	1	0.766217		34	transport	4	0.667526
21	redox.regulation	2	0.766217		7	OPP	1	0.735281
3	minor CHO metabolism	2	0.791699		10	cell wall	1	0.735281
15	metal handling	3	0.791699		21	redox.regulation	2	0.744046
13	amino acid metabolism	3	0.791699		25	C1-metabolism	1	0.748249
5	fermentation	1	0.791699		15	metal handling	3	0.785836
11	lipid metabolism	4	0.80852		5	fermentation	1	0.797783
27	RNA	15	0.815654		13	amino acid metabolism	3	0.797783
26	misc	22	0.824224		18	Co-factor and vitamine metabolism	1	0.797783
17	hormone metabolism	9	0.824224		1	PS	2	0.797783
30	signalling	5	0.824224		8	TCA / org. transformation	1	0.814657
28	DNA	4	0.824224		27	RNA	15	0.829044
7	OPP	1	0.824224		28	DNA	4	0.829044
25	C1-metabolism	1	0.891239		31	cell	3	0.83947
8	TCA / org. transformation	1	0.891239		3	minor CHO metabolism	2	0.83947
31	cell	3	0.891239		30	signalling	5	0.903118
29	protein	31	0.891239		17	hormone metabolism	9	0.929429
35	not assigned	83	0.891239		16	secondary metabolism	9	0.969236
16	secondary metabolism	9	0.936097		29	protein	31	0.973442
35.1	not assigned.no ontology	10	0.740843		35.1	not assigned.no ontology	10	0.473098
29.5.11.4	protein.degradation.ubiquitin.E3	4	0.740843		29.5.11.4	protein.degradation.ubiquitin.E3	4	0.667526
27.4	RNA.RNA binding	2	0.740843		11.1.20	lipid metabolism.FA synthesis and FA elongation.MCD	2	0.667526
26.21	misc.protease inhibitor/seed storage/lipid transfer protein (LTP) family protein	2	0.740843		27.4	RNA.RNA binding	2	0.667526
33.99	development.unspecified	5	0.740843		29.1	protein.aa activation	2	0.667526
29.5.11.4.3	protein.degradation.ubiquitin.E3.SCF	3	0.740843		29.5.11.4.3	protein.degradation.ubiquitin.E3.SCF	3	0.667526
29.5.11.4.3.2	protein.degradation.ubiquitin.E3.SCF.FBOX	3	0.740843		29.5.11.4.3.2	protein.degradation.ubiquitin.E3.SCF.FBOX	3	0.667526
11.1.20	lipid metabolism.FA synthesis and FA elongation.MCD	2	0.740843		26.21	misc.protease inhibitor/seed storage/lipid transfer protein (LTP) family protein	2	0.667526
29.1	protein.aa activation	2	0.740843		16.1	secondary metabolism.isoprenoids	5	0.667526
26.18	misc.invertase/pectin methylesterase inhibitor family protein	1	0.740843		16.2	secondary metabolism.phenylpropanoids	1	0.667526
27.3.7	RNA.regulation of transcription.C2C2(Zn) CO-like, Constans-like zinc finger family	1	0.740843		27.1	RNA.processing	2	0.667526
27.3.22	RNA.regulation of transcription.HB,Homeobox transcription factor family	1	0.740843		21.2	redox.ascorbate and glutathione	1	0.667526
30.4	signalling.phosphinositides	1	0.740843		21.2.2	redox.ascorbate and glutathione.glutathione	1	0.667526
30.4.4	signalling.phosphinositides.phosphoinositide phospholipase C	1	0.740843		16.1.2	secondary metabolism.isoprenoids.mevalonate pathway	1	0.667526
16.1.4	secondary metabolism.isoprenoids.carotenoids	1	0.740843		16.1.2.2	secondary metabolism.isoprenoids.mevalonate pathway.HMG-CoA synthase	1	0.667526
16.1.4.1	secondary metabolism.isoprenoids.carotenoids.phytoene synthase	1	0.740843		27.3.7	RNA.regulation of transcription.C2C2(Zn) CO-like, Constans-like zinc finger family	1	0.667526
20.1	stress.biotic	7	0.740843		9.5	mitochondrial electron transport / ATP synthesis.cytochrome c reductase	1	0.667526
16.1.2	secondary metabolism.isoprenoids.mevalonate pathway	1	0.740843		33.99	development.unspecified	5	0.667526
16.1.2.2	secondary metabolism.isoprenoids.mevalonate pathway.HMG-CoA synthase	1	0.740843		16.1.4	secondary metabolism.isoprenoids.carotenoids	1	0.667526
16.2	secondary metabolism.phenylpropanoids	1	0.740843		16.1.4.1	secondary metabolism.isoprenoids.carotenoids.phytoene synthase	1	0.667526
29.5.11.20	protein.degradation.ubiquitin.proteasom	2	0.740843		11.2	lipid metabolism.FA desaturation	1	0.667526
20.2.99	stress.abiotic.unspecified	3	0.740843		11.2.4	lipid metabolism.FA desaturation.omega 6 desaturase	1	0.667526
26.8	misc.nitrilases, *nitrile lyases, berberine bridge enzymes, reticuline oxidases, troponine reductases	4	0.740843		29.6	protein.folding	1	0.667526
27.3.67	RNA.regulation of transcription.putative transcription regulator	1	0.740843		27.3.67	RNA.regulation of transcription.putative transcription regulator	1	0.667526
29.5.11.4.2	protein.degradation.ubiquitin.E3.RING	1	0.740843		29.4	protein.postranslational modification	3	0.735281
34.2	transport.sugars	1	0.740843		34.2	transport.sugars	1	0.735281
9.5	mitochondrial electron transport / ATP synthesis.cytochrome c reductase	1	0.740843		20.2	stress.abiotic	7	0.735281
21.2	redox.ascorbate and glutathione	1	0.740843		29.5.11.20	protein.degradation.ubiquitin.proteasom	2	0.735281
21.2.2	redox.ascorbate and glutathione.glutathione	1	0.740843		20.2.99	stress.abiotic.unspecified	3	0.735281
27.3.32	RNA.regulation of transcription.WRKY domain transcription factor family	1	0.740843		29.5.11.4.2	protein.degradation.ubiquitin.E3.RING	1	0.735281
29.5.5	protein.degradation.serine protease	1	0.766217		29.5.3	protein.degradation.cysteine protease	1	0.735281
10.1	cell wall.precursor synthesis	1	0.766217		11.1.9	lipid metabolism.FA synthesis and FA elongation.long chain fatty acid CoA ligase	1	0.735281
10.1.21	cell wall.precursor synthesis.phosphomannomutase	1	0.766217		1.1	PS.lightreaction	1	0.735281
27.3.35	RNA.regulation of transcription.bZIP transcription factor family	1	0.766217		1.1.3	PS.lightreaction.cytochrome b6/f	1	0.735281
27.3	RNA.regulation of transcription	10	0.766217		7.1	OPP.oxidative PP	1	0.735281
20.2	stress.abiotic	7	0.766217		7.1.3	OPP.oxidative PP.6-phosphogluconate dehydrogenase	1	0.735281
1.1	PS.lightreaction	1	0.766217		29.2.1.2.2.22	protein.synthesis.ribosomal protein.eukaryotic.60S subunit.L22	1	0.735281
1.1.3	PS.lightreaction.cytochrome b6/f	1	0.766217		16.8	secondary metabolism.flavonoids	1	0.735281
27.1	RNA.processing	2	0.766217		16.8.5	secondary metabolism.flavonoids.isoflavonols	1	0.735281
29.6	protein.folding	1	0.784175		11.1	lipid metabolism.FA synthesis and FA elongation	3	0.735281
34.99	transport.misc	3	0.784175		30.2	signalling.receptor kinases	1	0.735281
17.5.1	hormone metabolism.ethylene.synthesis-degradation	7	0.784175		30.2.25	signalling.receptor kinases.wall associated kinase	1	0.735281
29.2.1.2.2.22	protein.synthesis.ribosomal protein.eukaryotic.60S subunit.L22	1	0.784175		10.1	cell wall.precursor synthesis	1	0.735281
13.2.3	amino acid metabolism.degradation.aspartate family	1	0.784175		10.1.21	cell wall.precursor synthesis.phosphomannomutase	1	0.735281
13.2.3.5	amino acid metabolism.degradation.aspartate family.lysine	1	0.784175		27.3.32	RNA.regulation of transcription.WRKY domain transcription factor family	1	0.740344
13.2.6	amino acid metabolism.degradation.aromatic aa	1	0.784175		26.16	misc.myrosinases-lectin-jacalin	2	0.748249
13.2.6.3	amino acid metabolism.degradation.aromatic aa.tryptophan	1	0.784175		26.18	misc.invertase/pectin methylesterase inhibitor family protein	1	0.748249
17.5	hormone metabolism.ethylene	8	0.784175		20.1.7	stress.biotic.PR-proteins	1	0.748249
29.2.1.2.2.518	protein.synthesis.ribosomal protein.eukaryotic.60S subunit.L18A	1	0.784175		29.2	protein.synthesis	10	0.748249
11.1.9	lipid metabolism.FA synthesis and FA elongation.long chain fatty acid CoA ligase	1	0.784175		27.3.35	RNA.regulation of transcription.bZIP transcription factor family	1	0.748249
3.4	minor CHO metabolism.myo-inositol	1	0.784175		16.4	secondary metabolism.N misc	1	0.748249
3.4.3	minor CHO metabolism.myo-inositol.InsP Synthases	1	0.784175		16.4.1	secondary metabolism.N misc.alkaloid-like	1	0.748249
26.9	misc.glutathione S transferases	3	0.784175		29.2.4	protein.synthesis.elongation	2	0.748249
20.2.3	stress.abiotic.drought/salt	1	0.791699		20.2.1	stress.abiotic.heat	1	0.749219
16.1	secondary metabolism.isoprenoids	5	0.791699		26.9	misc.glutathione S transferases	3	0.785836
11.1	lipid metabolism.FA synthesis and FA elongation	3	0.791699		34.99	transport.misc	3	0.797783
20.1.7	stress.biotic.PR-proteins	1	0.791699		27.3	RNA.regulation of transcription	10	0.797783
35.2	not assigned.unknown	72	0.791699		5.10	fermentation.aldehyde dehydrogenase	1	0.797783
20.2.1	stress.abiotic.heat	1	0.791699		13.1	amino acid metabolism.synthesis	1	0.797783
26.1	misc.misc2	1	0.791699		13.1.5	amino acid metabolism.synthesis.serine-glycine-cysteine group	1	0.797783
20.2.4	stress.abiotic.touch/wounding	2	0.791699		13.1.5.3	amino acid metabolism.synthesis.serine-glycine-cysteine group.cysteine	1	0.797783
5.10	fermentation.aldehyde dehydrogenase	1	0.791699		13.1.5.3.1	amino acid metabolism.synthesis.serine-glycine-cysteine group.cysteine.OASTL	1	0.797783
26.28	misc.GDSL-motif lipase	3	0.800687		20.1	stress.biotic	7	0.797783
29.3.2	protein.targeting.mitochondria	1	0.80852		26.1	misc.misc2	1	0.797783
13.2	amino acid metabolism.degradation	2	0.80852		29.3.4	protein.targeting.secretory pathway	1	0.797783
29.3	protein.targeting	3	0.819887		29.3.4.99	protein.targeting.secretory pathway.unspecified	1	0.797783
26.10	misc.cytochrome P450	2	0.824224		30.6	signalling.MAP kinases	1	0.797783
28.1.3	DNA.synthesis/chromatin structure.histone	2	0.824224		15.2	metal handling.binding, chelation and storage	2	0.797783
17.7	hormone metabolism.jasmonate	1	0.824224		30.5	signalling.G-proteins	1	0.814657
17.7.1	hormone metabolism.jasmonate.synthesis-degradation	1	0.824224		17.5.2	hormone metabolism.ethylene.signal transduction	1	0.814657
17.7.1.5	hormone metabolism.jasmonate.synthesis-degradation.12-Oxo-PDA-reductase	1	0.824224		29.5.5	protein.degradation.serine protease	1	0.814657
27.3.70	RNA.regulation of transcription.Silencing Group	1	0.824224		8.2	TCA / org. transformation.other organic acid transformations	1	0.814657
1.2	PS.photorespiration	1	0.824224		8.2.11	TCA / org. transformation.other organic acid transformaitons.atp-citrate lyase	1	0.814657
1.2.2	PS.photorespiration.glycolate oxydase	1	0.824224		27.3.22	RNA.regulation of transcription.HB,Homeobox transcription factor family	1	0.814657
15.2	metal handling.binding, chelation and storage	2	0.824224		17.7	hormone metabolism.jasmonate	1	0.814657
30.5	signalling.G-proteins	1	0.824224		17.7.1	hormone metabolism.jasmonate.synthesis-degradation	1	0.814657
29.4	protein.postranslational modification	3	0.824224		17.7.1.5	hormone metabolism.jasmonate.synthesis-degradation.12-Oxo-PDA-reductase	1	0.814657
26.16	misc.myrosinases-lectin-jacalin	2	0.824224		26.8	misc.nitrilases, *nitrile lyases, berberine bridge enzymes, reticuline oxidases, troponine reductases	4	0.814657
28.1	DNA.synthesis/chromatin structure	4	0.824224		29.3.2	protein.targeting.mitochondria	1	0.829044
27.2	RNA.transcription	1	0.824224		29.3	protein.targeting	3	0.829044
16.1.5	secondary metabolism.isoprenoids.terpenoids	3	0.824224		28.1	DNA.synthesis/chromatin structure	4	0.829044
26.4	misc.beta 1,3 glucan hydrolases	1	0.824224		26.22	misc.short chain dehydrogenase/reductase (SDR)	2	0.837514
15.3	metal handling.regulation	1	0.824224		26.10	misc.cytochrome P450	2	0.837514
16.8	secondary metabolism.flavonoids	1	0.824224		28.1.3	DNA.synthesis/chromatin structure.histone	2	0.837514
16.8.5	secondary metabolism.flavonoids.isoflavonols	1	0.824224		29.2.1	protein.synthesis.ribosomal protein	2	0.837514
29.5.1	protein.degradation.subtilases	1	0.824224		29.2.1.2	protein.synthesis.ribosomal protein.eukaryotic	2	0.837514
7.1	OPP.oxidative PP	1	0.824224		29.2.1.2.2	protein.synthesis.ribosomal protein.eukaryotic.60S subunit	2	0.837514
7.1.3	OPP.oxidative PP.6-phosphogluconate dehydrogenase	1	0.824224		15.3	metal handling.regulation	1	0.83947
27.3.24	RNA.regulation of transcription.MADS box transcription factor family	1	0.842341		26.17	misc.dynamin	1	0.83947
30.2	signalling.receptor kinases	1	0.842341		30.4	signalling.phosphinositides	1	0.83947
30.2.25	signalling.receptor kinases.wall associated kinase	1	0.842341		30.4.4	signalling.phosphinositides.phosphoinositide phospholipase C	1	0.83947
29.2.4	protein.synthesis.elongation	2	0.842341		31.3	cell.cycle	3	0.83947
27.3.54	RNA.regulation of transcription.Histone acetyltransferases	1	0.891239		16.1.5	secondary metabolism.isoprenoids.terpenoids	3	0.83947
16.4	secondary metabolism.N misc	1	0.891239		3.4	minor CHO metabolism.myo-inositol	1	0.83947
16.4.1	secondary metabolism.N misc.alkaloid-like	1	0.891239		3.4.3	minor CHO metabolism.myo-inositol.InsP Synthases	1	0.83947
26.17	misc.dynamin	1	0.891239		26.28	misc.GDSL-motif lipase	3	0.83947
13.1	amino acid metabolism.synthesis	1	0.891239		35.1.40	not assigned.no ontology.glycine rich proteins	1	0.83947
13.1.5	amino acid metabolism.synthesis.serine-glycine-cysteine group	1	0.891239		26.4	misc.beta 1,3 glucan hydrolases	1	0.83947
13.1.5.3	amino acid metabolism.synthesis.serine-glycine-cysteine group.cysteine	1	0.891239		29.2.1.2.2.518	protein.synthesis.ribosomal protein.eukaryotic.60S subunit.L18A	1	0.83947
13.1.5.3.1	amino acid metabolism.synthesis.serine-glycine-cysteine group.cysteine.OASTL	1	0.891239		29.2.2	protein.synthesis.misc ribososomal protein	6	0.83947
27.3.99	RNA.regulation of transcription.unclassified	1	0.891239		13.2.2	amino acid metabolism.degradation.glutamate family	1	0.83947
29.3.4	protein.targeting.secretory pathway	1	0.891239		13.2.2.3	amino acid metabolism.degradation.glutamate family.arginine	1	0.83947
29.3.4.99	protein.targeting.secretory pathway.unspecified	1	0.891239		16.5	secondary metabolism.sulfur-containing	1	0.83947
30.6	signalling.MAP kinases	1	0.891239		27.3.70	RNA.regulation of transcription.Silencing Group	1	0.83947
3.5	minor CHO metabolism.others	1	0.891239		13.2	amino acid metabolism.degradation	2	0.83947
8.2	TCA / org. transformation.other organic acid transformations	1	0.891239		27.2	RNA.transcription	1	0.842978
8.2.11	TCA / org. transformation.other organic acid transformaitons.atp-citrate lyase	1	0.891239		27.3.99	RNA.regulation of transcription.unclassified	1	0.885849
29.5.11	protein.degradation.ubiquitin	8	0.891239		29.3.3	protein.targeting.chloroplast	1	0.885849
29.5.3	protein.degradation.cysteine protease	1	0.891239		27.3.4	RNA.regulation of transcription.ARF, Auxin Response Factor family	1	0.893103
31.3	cell.cycle	3	0.891239		17.5.1	hormone metabolism.ethylene.synthesis-degradation	7	0.903118
35.3	not assigned.disagreeing hits	1	0.891239		29.5.11	protein.degradation.ubiquitin	8	0.903118
21.6	redox.dismutases and catalases	1	0.891239		35.2	not assigned.unknown	72	0.929429
29.5	protein.degradation	13	0.891239		35.3	not assigned.disagreeing hits	1	0.94954
26.22	misc.short chain dehydrogenase/reductase (SDR)	2	0.897676		13.2.3	amino acid metabolism.degradation.aspartate family	1	0.94954
31.3.1	cell.cycle.peptidylprolyl isomerase	1	0.936097		13.2.3.5	amino acid metabolism.degradation.aspartate family.lysine	1	0.94954
29.3.3	protein.targeting.chloroplast	1	0.936097		13.2.6	amino acid metabolism.degradation.aromatic aa	1	0.94954
30.3	signalling.calcium	1	0.936097		13.2.6.3	amino acid metabolism.degradation.aromatic aa.tryptophan	1	0.94954
29.2.2	protein.synthesis.misc ribososomal protein	6	0.939699		20.2.4	stress.abiotic.touch/wounding	2	0.94954
29.2	protein.synthesis	10	0.962661		1.2	PS.photorespiration	1	0.94954
13.2.2	amino acid metabolism.degradation.glutamate family	1	0.962661		1.2.2	PS.photorespiration.glycolate oxydase	1	0.94954
13.2.2.3	amino acid metabolism.degradation.glutamate family.arginine	1	0.962661		29.5.1	protein.degradation.subtilases	1	0.94954
16.5	secondary metabolism.sulfur-containing	1	0.962661		3.5	minor CHO metabolism.others	1	0.969236
11.2	lipid metabolism.FA desaturation	1	0.962661		27.3.24	RNA.regulation of transcription.MADS box transcription factor family	1	0.969236
11.2.4	lipid metabolism.FA desaturation.omega 6 desaturase	1	0.962661		27.3.54	RNA.regulation of transcription.Histone acetyltransferases	1	0.973442
27.3.4	RNA.regulation of transcription.ARF, Auxin Response Factor family	1	0.962661		29.5	protein.degradation	13	0.973442
35.1.40	not assigned.no ontology.glycine rich proteins	1	0.969026		31.3.1	cell.cycle.peptidylprolyl isomerase	1	0.973442
29.2.1	protein.synthesis.ribosomal protein	2	0.970981		21.6	redox.dismutases and catalases	1	0.975323
29.2.1.2	protein.synthesis.ribosomal protein.eukaryotic	2	0.970981		30.3	signalling.calcium	1	0.993775
29.2.1.2.2	protein.synthesis.ribosomal protein.eukaryotic.60S subunit	2	0.970981		17.5	hormone metabolism.ethylene	8	0.993775
17.5.2	hormone metabolism.ethylene.signal transduction	1	0.981326		20.2.3	stress.abiotic.drought/salt	1	0.993775
BinCode	BinName	Probeset ID	Fold-change PE47CvP73C	Fold-change PE47DSvP73DS	description
1.1.3	PS.lightreaction.cytochrome b6/f	les.3087.1.a1_at	-2.35488	-2.3814	(sgn-u572809): very weakly similar to (86.3)AT2G26500| Symbols: | cytochrome b6f complex subunit (petM), putative | chr2:11277448-11277825 FORWARDweakly similar to ( 120)UniRef90_A7P9A2cluster: chromosome chr3 scaffold_8, whole genome shotgun sequence; n=2; vitis vinifera|rep: chromosome chr3 scaffold_8, whole genome shotgun sequence - vitis vinifera (grape) Tomato 200607#2 [21 ESTs aligned] (*GB…
1.2.2	PS.photorespiration.glycolate oxydase	les.2102.1.a1_at	-2.66024	-3.4949	(sgn-u574702): weakly similar to ( 196)AT3G14130| Symbols: | (S)-2-hydroxy-acid oxidase, peroxisomal, putative / glycolate oxidase, putative / short chain alpha-hydroxy acid oxidase, putative | chr3:4685851-4687859 REVERSEweakly similar to ( 159)GOX_SPIOLweakly similar to ( 191)UniRef90_Q9LJH3cluster: glycolate oxidase; n=5; arabidopsis thaliana|rep: glycolate oxidase - arabidopsis thaliana (mous…
3.4.3	minor CHO metabolism.myo-inositol.InsP Synthases	les.2012.1.s1_at	-2.44285	-2.94549	(sgn-u577578): highly similar to ( 917)AT5G10170| Symbols: | inositol-3-phosphate synthase, putative / myo-inositol-1-phosphate synthase, putative / MI-1-P synthase, putative | chr5:3187539-3190162 REVERSEhighly similar to ( 976)INO1_TOBAChighly similar to ( 921)UniRef90_A1Z0H8cluster: d-myo-inositol 3-phosphate synthase; n=11; core eudicotyledons|rep: d-myo-inositol 3-phosphate synthase - glycin…
3.5	minor CHO metabolism.others	les.2585.1.a1_at	-2.94736	-3.22814	(sgn-u569944): very weakly similar to (87.4)AT1G49350| Symbols: | pfkB-type carbohydrate kinase family protein | chr1:18268738-18270702 FORWARDweakly similar to ( 128)UniRef90_A7P7Z9cluster: chromosome chr3 scaffold_8, whole genome shotgun sequence; n=1; vitis vinifera|rep: chromosome chr3 scaffold_8, whole genome shotgun sequence - vitis vinifera (grape) Tomato 200607#2 [10 ESTs aligned] (*GB) g…
5.10	fermentation.aldehyde dehydrogenase	lesaffx.1956.1.s1_at	-4.29214	-4.33691	(sgn-u584019): highly similar to ( 619)AT3G48000| Symbols: ALDH2, ALDH2B4 | ALDH2B4 (ALDEHYDE DEHYDROGENASE 2); 3-chloroallyl aldehyde dehydrogenase/ aldehyde dehydrogenase (NAD) | chr3:17728067-17730828 REVERSEmoderately similar to ( 317)BADH_SPIOLhighly similar to ( 649)UniRef90_Q84V96cluster: aldehyde dehydrogenase 1 precursor; n=1; lotus corniculatus|rep: aldehyde dehydrogenase 1 precursor - …
7.1.3	OPP.oxidative PP.6-phosphogluconate dehydrogenase	les.1979.1.a1_at	-2.7953	-2.3924	(sgn-u567084): moderately similar to ( 480)AT1G17650| Symbols: | phosphogluconate dehydrogenase (decarboxylating) | chr1:6069587-6071957 REVERSEhighly similar to ( 521)UniRef90_A7P6S8cluster: chromosome chr9 scaffold_7, whole genome shotgun sequence; n=1; vitis vinifera|rep: chromosome chr9 scaffold_7, whole genome shotgun sequence - vitis vinifera (grape) Tomato 200607#2 [29 ESTs aligned] (*GB) …
8.2.11	TCA / org. transformation.other organic acid transformaitons.atp-citrate lyase	les.2817.2.s1_at	-3.53449	-4.02264	MULTIPLE HITS: (sgn-u579735,sgn-u591480) sgn-u579735: highly similar to ( 741)AT1G60810| Symbols: ACLA-2 | ACLA-2 (ATP-citrate lyase A-2) | chr1:22392356-22394658 REVERSEhighly similar to ( 761)UniRef90_A7QP07cluster: chromosome chr1 scaffold_135, whole genome shotgun sequence; n=2; vitis vinifera|rep: chromosome chr1 scaffold_135, whole genome shotgun sequence - vitis vinifera (grape) Tomato 200…
9.5	mitochondrial electron transport / ATP synthesis.cytochrome c reductase	les.4021.1.a1_at	-5.61143	-6.61911	MULTIPLE HITS: (sgn-u579825,sgn-u593459) sgn-u579825: weakly similar to ( 122)AT5G22430| Symbols: | similar to unknown protein [Arabidopsis thaliana] (TAIR:AT2G27385.1); similar to hypothetical protein [Vitis vinifera] (GB:CAN68427.1) | chr5:7433916-7434649 FORWARDmoderately similar to ( 218)UniRef90_A5BY12cluster: putative uncharacterized protein; n=1; vitis vinifera|rep: putative uncharacterize…
10.1.21	cell wall.precursor synthesis.phosphomannomutase	les.500.2.a1_s_at	-5.1683	-4.72452	(sgn-u573854): moderately similar to ( 417)AT2G45790| Symbols: ATPMM | ATPMM; phosphomannomutase | chr2:18862950-18864827 FORWARDhighly similar to ( 508)UniRef90_Q1W377cluster: phosphomannomutase; n=3; core eudicotyledons|rep: phosphomannomutase - solanum lycopersicum (tomato) (lycopersicon esculentum) Tomato 200607#2 [9 ESTs aligned] (*GB) gi|122194127|sp|Q1W377|PMM_SOLLC (e_value=3e-142) Phosph…
11.1.20	lipid metabolism.FA synthesis and FA elongation.MCD	lesaffx.41391.1.s1_at	-2.04322	-2.05236	(sgn-u567158): weakly similar to ( 135)AT4G04320| Symbols: | malonyl-CoA decarboxylase family protein | chr4:2113563-2116523 FORWARDweakly similar to ( 138)UniRef90_Q6H400cluster: putative malonyl-coa decarboxylase, mitochondrial; n=1; oryza sativa (japonica cultivar-group)|rep: putative malonyl-coa decarboxylase, mitochondrial - oryza sativa subsp. japonica (rice) Tomato 200607#2 [6 ESTs aligned…
11.1.20	lipid metabolism.FA synthesis and FA elongation.MCD	les.2160.1.a1_at	-2.50623	-2.14675	(sgn-u567158): weakly similar to ( 135)AT4G04320| Symbols: | malonyl-CoA decarboxylase family protein | chr4:2113563-2116523 FORWARDweakly similar to ( 138)UniRef90_Q6H400cluster: putative malonyl-coa decarboxylase, mitochondrial; n=1; oryza sativa (japonica cultivar-group)|rep: putative malonyl-coa decarboxylase, mitochondrial - oryza sativa subsp. japonica (rice) Tomato 200607#2 [6 ESTs aligned…
11.1.9	lipid metabolism.FA synthesis and FA elongation.long chain fatty acid CoA ligase	les.745.1.a1_at	-4.63901	-5.11572	(sgn-u573278): highly similar to ( 857)AT2G47240| Symbols: | long-chain-fatty-acid--CoA ligase family protein / long-chain acyl-CoA synthetase family protein | chr2:19400905-19404686 FORWARDvery weakly similar to (94.7)4CL1_ORYSAhighly similar to ( 954)UniRef90_A7Q0R1cluster: chromosome chr7 scaffold_42, whole genome shotgun sequence; n=1; vitis vinifera|rep: chromosome chr7 scaffold_42, whole ge…
11.2.4	lipid metabolism.FA desaturation.omega 6 desaturase	les.2095.1.a1_at	-3.12492	-2.16217	(sgn-u564058): highly similar to ( 646)AT3G12120| Symbols: FAD2 | FAD2 (FATTY ACID DESATURASE 2) | chr3:3860598-3861749 REVERSEhighly similar to ( 637)FD6E2_SOYBNhighly similar to ( 689)UniRef90_O82729cluster: delta-12 fatty acid desaturase; n=1; borago officinalis|rep: delta-12 fatty acid desaturase - borago officinalis (bourrache) (borage) Tomato 200607#2 [37 ESTs aligned] (*GB) gi|3417601|gb|A…
13.1.5.3.1	amino acid metabolism.synthesis.serine-glycine-cysteine group.cysteine.OASTL	les.3018.1.s1_at	-2.93118	-2.64908	(sgn-u570111): highly similar to ( 505)AT3G61440| Symbols: ARATH;BSAS3;1, ATCYSC1 | ATCYSC1 (BETA-SUBSTITUTED ALA SYNTHASE 3;1) | chr3:22747358-22748767 FORWARDmoderately similar to ( 382)CYSKP_SPIOLhighly similar to ( 612)UniRef90_Q76MX2cluster: cysteine synthase; n=2; core eudicotyledons|rep: cysteine synthase - solanum tuberosum (potato) Tomato 200607#2 [51 ESTs aligned] (*GB) gi|11559260|dbj|…
13.2.2.3	amino acid metabolism.degradation.glutamate family.arginine	les.1047.2.a1_at	-3.11182	-2.97607	MULTIPLE HITS: (sgn-u575653,sgn-u575652) sgn-u575653: very weakly similar to ( 100)AT1G10500| Symbols: ATCPISCA | ATCPISCA (CHLOROPLAST-LOCALIZED ISCA-LIKE PROTEIN); structural molecule | chr1:3460161-3461341 REVERSEvery weakly similar to ( 100)UniRef90_A7PL00cluster: chromosome chr7 scaffold_20, whole genome shotgun sequence; n=1; vitis vinifera|rep: chromosome chr7 scaffold_20, whole genome sho…
13.2.3.5	amino acid metabolism.degradation.aspartate family.lysine	lesaffx.69324.2.s1_at	-2.41006	-3.19403	(sgn-u564817): moderately similar to ( 413)AT5G65940| Symbols: CHY1 | CHY1 (BETA-HYDROXYISOBUTYRYL-COA HYDROLASE 1) | chr5:26394153-26396387 REVERSEmoderately similar to ( 416)UniRef90_A7QIK7cluster: chromosome chr9 scaffold_104, whole genome shotgun sequence; n=1; vitis vinifera|rep: chromosome chr9 scaffold_104, whole genome shotgun sequence - vitis vinifera (grape) Tomato 200607#2 [6 ESTs alig…
13.2.6.3	amino acid metabolism.degradation.aromatic aa.tryptophan	lesaffx.69324.2.s1_at	-2.41006	-3.19403	(sgn-u564817): moderately similar to ( 413)AT5G65940| Symbols: CHY1 | CHY1 (BETA-HYDROXYISOBUTYRYL-COA HYDROLASE 1) | chr5:26394153-26396387 REVERSEmoderately similar to ( 416)UniRef90_A7QIK7cluster: chromosome chr9 scaffold_104, whole genome shotgun sequence; n=1; vitis vinifera|rep: chromosome chr9 scaffold_104, whole genome shotgun sequence - vitis vinifera (grape) Tomato 200607#2 [6 ESTs alig…
15.2	metal handling.binding, chelation and storage	les.2423.1.a1_at	-3.08171	-3.62392	(sgn-u563666): weakly similar to ( 181)AT5G50740| Symbols: | similar to ATFP3 (Arabidopsis thaliana farnesylated protein 3), metal ion binding [Arabidopsis thaliana] (TAIR:AT5G63530.1); similar to ATFP3 (Arabidopsis thaliana farnesylated protein 3) [Arabidopsis thaliana] (TAIR:AT5G63530.2); similar to unnamed protein product [Vitis vinifera] (GB:CAO68320.1); contains InterPro domain Heavy metal t…
15.2	metal handling.binding, chelation and storage	les.636.2.s1_at	-4.77388	-4.33137	(sgn-u563169): moderately similar to ( 266)AT4G38580| Symbols: ATFP6 | ATFP6 (FARNESYLATED PROTEIN 6); metal ion binding | chr4:18034590-18035687 FORWARDmoderately similar to ( 264)UniRef90_Q8LGG1cluster: farnesylated protein; n=3; arabidopsis thaliana|rep: farnesylated protein - arabidopsis thaliana (mouse-ear cress) Tomato 200607#2 [22 ESTs aligned] (*GB) gi|15233937|ref|NP_195570.1| (e_value=2…
15.3	metal handling.regulation	les.3384.2.a1_at	-3.83641	-3.89576	(sgn-u564363): moderately similar to ( 317)AT5G43850| Symbols: ATARD4 | ATARD4; acireductone dioxygenase [iron(II)-requiring]/ metal ion binding | chr5:17644591-17646349 REVERSEmoderately similar to ( 281)ARD2_ORYSAmoderately similar to ( 317)UniRef90_Q8H185cluster: 1,2-dihydroxy-3-keto-5-methylthiopentene dioxygenase 4; n=1; arabidopsis thaliana|rep: 1,2-dihydroxy-3-keto-5-methylthiopentene diox…
16.1.2.2	secondary metabolism.isoprenoids.mevalonate pathway.HMG-CoA synthase	les.4390.1.a1_at	-5.98244	-6.82303	(sgn-u578388): highly similar to ( 771)AT4G11820| Symbols: HMGS, EMB2778, MVA1 | MVA1 (HYDROXYMETHYLGLUTARYL-COA SYNTHASE) | chr4:7109118-7111895 REVERSEhighly similar to ( 800)UniRef90_Q6QLW8cluster: hmg-coa synthase 2; n=3; hevea brasiliensis|rep: hmg-coa synthase 2 - hevea brasiliensis (para rubber tree) Tomato 200607#2 [86 ESTs aligned] (*GB) gi|157042747|gb|ABV02025.1| (e_value=0) HMG-CoA; (…
16.1.4.1	secondary metabolism.isoprenoids.carotenoids.phytoene synthase	les.4438.1.a1_s_at	-6.19026	-6.08995	MULTIPLE HITS: (sgn-u581076,sgn-u592473,sgn-u592315,sgn-u579666) sgn-u581076: moderately similar to ( 333)AT5G17230| Symbols: PSY | PSY (PHYTOENE SYNTHASE) | chr5:5659841-5662089 REVERSEmoderately similar to ( 356)PSY_CAPANmoderately similar to ( 372)UniRef90_P08196cluster: phytoene synthase 1, chloroplast precursor; n=4; solanum lycopersicum|rep: phytoene synthase 1, chloroplast precursor - sola…
16.1.5	secondary metabolism.isoprenoids.terpenoids	les.1015.1.a1_at	-2.25736	-2.71847	(sgn-u574892): moderately similar to ( 262)AT5G58770| Symbols: | dehydrodolichyl diphosphate synthase, putative / DEDOL-PP synthase, putative | chr5:23751622-23752721 FORWARDmoderately similar to ( 262)UniRef90_Q56Y11cluster: dehydrodolichyl diphosphate synthase 2; n=2; arabidopsis thaliana|rep: dehydrodolichyl diphosphate synthase 2 - arabidopsis thaliana (mouse-ear cress) Tomato 200607#2 [3 EST…
16.1.5	secondary metabolism.isoprenoids.terpenoids	les.415.1.a1_a_at	-3.07736	-4.27839	MULTIPLE HITS: (sgn-u583638,sgn-u583641) sgn-u583638: moderately similar to ( 228)AT5G58770| Symbols: | dehydrodolichyl diphosphate synthase, putative / DEDOL-PP synthase, putative | chr5:23751622-23752721 FORWARDmoderately similar to ( 228)UniRef90_Q56Y11cluster: dehydrodolichyl diphosphate synthase 2; n=2; arabidopsis thaliana|rep: dehydrodolichyl diphosphate synthase 2 - arabidopsis thaliana (…
16.1.5	secondary metabolism.isoprenoids.terpenoids	les.4457.1.s1_s_at	-3.65472	-4.12381	(sgn-u572432): moderately similar to ( 343)AT5G23960| Symbols: | terpene synthase/cyclase family protein | chr5:8092972-8095131 FORWARDhighly similar to ( 509)DCS1_GOSHInearly identical (1033)UniRef90_Q9FQ28cluster: sesquiterpene synthase 2; n=3; solanum lycopersicum|rep: sesquiterpene synthase 2 - solanum lycopersicum (tomato) (lycopersicon esculentum) Tomato 200607#2 [37 ESTs aligned] (*GB) gi|…
16.2	secondary metabolism.phenylpropanoids	les.696.1.a1_at	-2.14284	-2.06099	(sgn-u585066): weakly similar to ( 102)AT1G77670| Symbols: | aminotransferase class I and II family protein | chr1:29193937-29195795 REVERSEweakly similar to ( 101)UniRef90_A7NVA1cluster: chromosome chr18 scaffold_1, whole genome shotgun sequence; n=1; vitis vinifera|rep: chromosome chr18 scaffold_1, whole genome shotgun sequence - vitis vinifera (grape) Tomato 200607#2 [3 ESTs aligned] (*GB) gi|…
16.4.1	secondary metabolism.N misc.alkaloid-like	les.6.1.s1_at	-2.91134	-2.53206	(sgn-u573977): moderately similar to ( 399)AT3G57030| Symbols: | strictosidine synthase family protein | chr3:21112632-21114183 REVERSEweakly similar to ( 152)STSY_CATROhighly similar to ( 668)UniRef90_Q9LKW1cluster: putative strictosidine synthase; n=1; solanum lycopersicum|rep: putative strictosidine synthase - solanum lycopersicum (tomato) (lycopersicon esculentum) Tomato 200607#2 [19 ESTs ali…
16.5	secondary metabolism.sulfur-containing	les.1047.2.a1_at	-3.11182	-2.97607	MULTIPLE HITS: (sgn-u575653,sgn-u575652) sgn-u575653: very weakly similar to ( 100)AT1G10500| Symbols: ATCPISCA | ATCPISCA (CHLOROPLAST-LOCALIZED ISCA-LIKE PROTEIN); structural molecule | chr1:3460161-3461341 REVERSEvery weakly similar to ( 100)UniRef90_A7PL00cluster: chromosome chr7 scaffold_20, whole genome shotgun sequence; n=1; vitis vinifera|rep: chromosome chr7 scaffold_20, whole genome sho…
16.8.5	secondary metabolism.flavonoids.isoflavonols	lesaffx.70226.1.s1_at	-2.76941	-2.4028	MULTIPLE HITS: (sgn-u574146,sgn-u597025) sgn-u574146: moderately similar to ( 312)AT4G39230| Symbols: | isoflavone reductase, putative | chr4:18266018-18267598 REVERSEmoderately similar to ( 394)IFRH_SOLTUmoderately similar to ( 394)UniRef90_P52578cluster: isoflavone reductase homolog; n=2; solanum tuberosum|rep: isoflavone reductase homolog - solanum tuberosum (potato) Tomato 200607#2 [18 ESTs a…
17.5.1	hormone metabolism.ethylene.synthesis-degradation	les.4412.1.a1_at	-2.17515	-2.57181	(sgn-u562643): moderately similar to ( 319)AT1G55290| Symbols: | oxidoreductase, 2OG-Fe(II) oxygenase family protein | chr1:20629875-20631064 REVERSEweakly similar to ( 147)FLS_MALDOmoderately similar to ( 331)UniRef90_A7P052cluster: chromosome chr6 scaffold_3, whole genome shotgun sequence; n=2; vitis vinifera|rep: chromosome chr6 scaffold_3, whole genome shotgun sequence - vitis vinifera (grape…
17.5.1	hormone metabolism.ethylene.synthesis-degradation	lesaffx.33607.1.s1_s_at	-2.39204	-3.73273	MULTIPLE HITS: (sgn-u593445,sgn-u577171,sgn-u580508,sgn-u580097,sgn-u580403,sgn-u577865,sgn-u578448,sgn-u590669,sgn-u593730) sgn-u593445: very weakly similar to (99.4)AT5G43450| Symbols: | 2-oxoglutarate-dependent dioxygenase, putative | chr5:17474549-17475942 REVERSEvery weakly similar to (85.1)DV4H_CATROweakly similar to ( 161)UniRef90_P10967cluster: 1-aminocyclopropane-1-carboxylate oxidase ho…
17.5.1	hormone metabolism.ethylene.synthesis-degradation	lesaffx.63458.1.s1_at	-2.85659	-2.64959	(sgn-u563058): moderately similar to ( 370)AT5G20400| Symbols: | oxidoreductase, 2OG-Fe(II) oxygenase family protein | chr5:6894873-6896187 FORWARDweakly similar to ( 199)FLS_PETHYmoderately similar to ( 393)UniRef90_O48631cluster: ethylene-forming-enzyme-like dioxygenase; n=1; prunus armeniaca|rep: ethylene-forming-enzyme-like dioxygenase - prunus armeniaca (apricot) Tomato 200607#2 [26 ESTs ali…
17.5.1	hormone metabolism.ethylene.synthesis-degradation	lesaffx.33607.2.s1_s_at	-2.88841	-4.57088	MULTIPLE HITS: (sgn-u580508,sgn-u580097,sgn-u580403,sgn-u577865,sgn-u578448,sgn-u590669) sgn-u580508: weakly similar to ( 185)AT1G06620| Symbols: | 2-oxoglutarate-dependent dioxygenase, putative | chr1:2025617-2027093 FORWARDweakly similar to ( 162)DV4H_CATROmoderately similar to ( 359)UniRef90_P10967cluster: 1-aminocyclopropane-1-carboxylate oxidase homolog; n=1; solanum lycopersicum|rep: 1-amin…
17.5.1	hormone metabolism.ethylene.synthesis-degradation	les.4242.1.a1_at	-3.04176	-3.55582	(sgn-u581131): moderately similar to ( 207)AT4G39730| Symbols: | lipid-associated family protein | chr4:18432944-18433575 FORWARDweakly similar to ( 174)FLS_PETHYhighly similar to ( 665)UniRef90_Q9ZSH4cluster: 2-oxoglutarate-dependent dioxygenase; n=3; solanum|rep: 2-oxoglutarate-dependent dioxygenase - solanum chacoense (chaco potato) Tomato 200607#2 [214 ESTs aligned] (*GB) gi|924634|gb|AAA8050…
17.5.1	hormone metabolism.ethylene.synthesis-degradation	les.695.1.a1_at	-3.44078	-3.64399	(sgn-u562643): moderately similar to ( 319)AT1G55290| Symbols: | oxidoreductase, 2OG-Fe(II) oxygenase family protein | chr1:20629875-20631064 REVERSEweakly similar to ( 147)FLS_MALDOmoderately similar to ( 331)UniRef90_A7P052cluster: chromosome chr6 scaffold_3, whole genome shotgun sequence; n=2; vitis vinifera|rep: chromosome chr6 scaffold_3, whole genome shotgun sequence - vitis vinifera (grape…
17.5.1	hormone metabolism.ethylene.synthesis-degradation	les.4829.1.s1_at	-3.91262	-4.0138	(sgn-u579236): moderately similar to ( 407)AT1G06620| Symbols: | 2-oxoglutarate-dependent dioxygenase, putative | chr1:2025617-2027093 FORWARDmoderately similar to ( 382)DV4H_CATROhighly similar to ( 746)UniRef90_Q4W8D2cluster: 2-oxoglutarate-dependent dioxygenase; n=1; solanum lycopersicum|rep: 2-oxoglutarate-dependent dioxygenase - solanum lycopersicum (tomato) (lycopersicon esculentum) Tomato …
17.5.2	hormone metabolism.ethylene.signal transduction	les.876.1.a1_at	-3.15441	-2.71539	(sgn-u573501): weakly similar to ( 128)AT3G23240| Symbols: ATERF1, ERF1 | ATERF1/ERF1 (ETHYLENE RESPONSE FACTOR 1); DNA binding / transcription activator/ transcription factor | chr3:8295712-8296368 FORWARDvery weakly similar to (97.1)ERF2_TOBACweakly similar to ( 175)UniRef90_Q8LGR8cluster: ethylene-responsive factor 1; n=1; solanum lycopersicum|rep: ethylene-responsive factor 1 - solanum lycope…
17.7.1.5	hormone metabolism.jasmonate.synthesis-degradation.12-Oxo-PDA-reductase	les.22.1.s1_at	-4.12415	-4.02103	(sgn-u566794): highly similar to ( 573)AT1G76690| Symbols: OPR2 | OPR2 (12-oxophytodienoate reductase 2); 12-oxophytodienoate reductase | chr1:28783870-28785249 FORWARDhighly similar to ( 776)UniRef90_Q9XG54cluster: 12-oxophytodienoate reductase 1; n=1; solanum lycopersicum|rep: 12-oxophytodienoate reductase 1 - solanum lycopersicum (tomato) (lycopersicon esculentum) Tomato 200607#2 [13 ESTs alig…
18	Co-factor and vitamine metabolism	les.3454.1.s1_at	-2.1885	-2.69535	(sgn-u585257): highly similar to ( 995)AT1G16540| Symbols: SIR3, LOS5, ABA3, ATABA3 | ABA3/ATABA3/LOS5/SIR3 (ABA DEFICIENT 3); Mo-molybdopterin cofactor sulfurase/ selenocysteine lyase | chr1:5659458-5665194 FORWARDhighly similar to ( 836)MOCOS_ORYSAnearly identical (1649)UniRef90_Q8LGM7cluster: molybdenum cofactor sulfurase; n=1; solanum lycopersicum|rep: molybdenum cofactor sulfurase - solanum …
20.1	stress.biotic	les.5884.1.s1_at	-3.03927	-3.12402	(sgn-u582384): weakly similar to ( 125)AT1G17860| Symbols: | trypsin and protease inhibitor family protein / Kunitz family protein | chr1:6149336-6149926 FORWARDweakly similar to ( 152)UniRef90_A7QTZ0cluster: chromosome undetermined scaffold_174, whole genome shotgun sequence; n=5; vitis vinifera|rep: chromosome undetermined scaffold_174, whole genome shotgun sequence - vitis vinifera (grape) Tom…
20.1	stress.biotic	lesaffx.5691.1.s1_at	-3.23387	-2.15059	MULTIPLE HITS: (sgn-u590456,sgn-u579426,sgn-u579883,sgn-u592527) sgn-u590456: weakly similar to ( 189)AT2G14610| Symbols: PR-1, PR1 | PR1 (PATHOGENESIS-RELATED GENE 1) | chr2:6249026-6249511 REVERSEweakly similar to ( 196)PRB1_TOBACmoderately similar to ( 293)UniRef90_Q75QH2cluster: pathogenesis-related protein 1; n=1; capsicum chinense|rep: pathogenesis-related protein 1 - capsicum chinense (sco…
20.1	stress.biotic	les.45.1.s1_at	-3.27899	-2.78556	MULTIPLE HITS: (sgn-u581103,sgn-u591769) sgn-u581103: moderately similar to ( 344)AT4G11650| Symbols: ATOSM34 | ATOSM34 (OSMOTIN 34) | chr4:7025121-7026107 REVERSEhighly similar to ( 502)OSMO_TOBAChighly similar to ( 524)UniRef90_Q01591cluster: osmotin-like protein tpm-1 precursor; n=4; solanoideae|rep: osmotin-like protein tpm-1 precursor - solanum lycopersicum (tomato) (lycopersicon esculentum)…
20.1	stress.biotic	les.3408.1.s1_at	-3.56951	-5.74941	MULTIPLE HITS: (sgn-u580143,sgn-u579545) sgn-u580143: very weakly similar to (83.6)PRB1_TOBACweakly similar to ( 103)UniRef90_Q2VT59cluster: cytoplasmic small heat shock protein class i; n=2; capsicum|rep: cytoplasmic small heat shock protein class i - capsicum annuum (bell pepper) Tomato 200607#2 [4 ESTs aligned] (*GB) gi|60459391|gb|AAX20041.1| (e_value=1e-20) cytoplasmic; (*ATH) AT4G33720.1 (e…
20.1	stress.biotic	les.4307.1.s1_at	-5.47505	-4.22308	(sgn-u578836): moderately similar to ( 322)AT4G11650| Symbols: ATOSM34 | ATOSM34 (OSMOTIN 34) | chr4:7025121-7026107 REVERSEhighly similar to ( 541)OLPA_TOBAChighly similar to ( 541)UniRef90_P25871cluster: osmotin-like protein precursor; n=23; solanaceae|rep: osmotin-like protein precursor - nicotiana tabacum (common tobacco) Tomato 200607#2 [35 ESTs aligned] (*GB) gi|31095603|gb|AAP43673.1| (e_v…
20.1	stress.biotic	les.3756.1.s1_a_at	-5.74005	-5.44341	MULTIPLE HITS: (sgn-u585602,sgn-u585601) sgn-u585602: weakly similar to ( 133)AT2G43330| Symbols: ATINT1 | ATINT1 (INOSITOL TRANSPORTER 1); carbohydrate transmembrane transporter/ sugar:hydrogen ion symporter | chr2:18008212-18010931 FORWARDweakly similar to ( 118)IP22_CAPANmoderately similar to ( 235)UniRef90_Q43710cluster: proteinase inhibitor type-2 tr8 precursor; n=1; solanum lycopersicum|rep…
20.1.7	stress.biotic.PR-proteins	les.2164.1.a1_at	-4.34314	-4.60076	(sgn-u564334): weakly similar to ( 160)AT1G72840| Symbols: | ATP binding / protein binding / transmembrane receptor | chr1:27413681-27417146 REVERSEweakly similar to ( 199)UniRef90_Q6JBD8cluster: n-like protein; n=1; nicotiana tabacum|rep: n-like protein - nicotiana tabacum (common tobacco) Tomato 200607#2 [14 ESTs aligned] (*GB) gi|47681363|gb|AAT37497.1| (e_value=4e-49) N-like protein [Nicotian…
20.2.1	stress.abiotic.heat	les.3179.1.a1_at	-4.32714	-4.54978	(sgn-u579998): highly similar to ( 586)AT3G44110| Symbols: ATJ, ATJ3 | ATJ3 (Arabidopsis thaliana DnaJ homologue 3) | chr3:15880166-15882046 REVERSEhighly similar to ( 617)DNJH_CUCSAhighly similar to ( 625)UniRef90_Q9M7M2cluster: dnaj-like protein; n=4; core eudicotyledons|rep: dnaj-like protein - solanum lycopersicum (tomato) (lycopersicon esculentum) Tomato 200607#2 [94 ESTs aligned] (*GB) gi|7…
20.2.3	stress.abiotic.drought/salt	les.2027.1.a1_s_at	-4.47997	-3.38518	(sgn-u580472): weakly similar to ( 166)AT4G20260| Symbols: | DREPP plasma membrane polypeptide family protein | chr4:10941603-10943237 FORWARDvery weakly similar to (97.8)SRS1_ORYSAmoderately similar to ( 202)UniRef90_Q9M3U5cluster: drepp2 protein; n=1; nicotiana tabacum|rep: drepp2 protein - nicotiana tabacum (common tobacco) Tomato 200607#2 [105 ESTs aligned] (*GB) gi|2764990|emb|CAA69900.1| (e…
20.2.4	stress.abiotic.touch/wounding	lesaffx.69647.2.s1_at	-2.30207	-3.22651	(sgn-u578509): moderately similar to ( 344)AT1G75380| Symbols: | wound-responsive protein-related | chr1:28285450-28287292 REVERSEmoderately similar to ( 471)UniRef90_Q9LW93cluster: nicotiana tabacum wound inducive mrna , complete cds; n=1; nicotiana tabacum|rep: nicotiana tabacum wound inducive mrna , complete cds - nicotiana tabacum (common tobacco) Tomato 200607#2 [12 ESTs aligned] (*GB) gi|80…
20.2.4	stress.abiotic.touch/wounding	lesaffx.69647.1.s1_at	-3.16072	-3.70539	(sgn-u578509): moderately similar to ( 344)AT1G75380| Symbols: | wound-responsive protein-related | chr1:28285450-28287292 REVERSEmoderately similar to ( 471)UniRef90_Q9LW93cluster: nicotiana tabacum wound inducive mrna , complete cds; n=1; nicotiana tabacum|rep: nicotiana tabacum wound inducive mrna , complete cds - nicotiana tabacum (common tobacco) Tomato 200607#2 [12 ESTs aligned] (*GB) gi|80…
20.2.99	stress.abiotic.unspecified	les.1783.1.a1_at	-3.44842	-4.02104	(sgn-u564605): very weakly similar to (82.0)AT1G70890| Symbols: MLP43 | MLP43 (MLP-LIKE PROTEIN 43) | chr1:26729574-26730151 REVERSEmoderately similar to ( 236)UniRef90_Q41182cluster: orf protein; n=1; nicotiana tabacum|rep: orf protein - nicotiana tabacum (common tobacco) Tomato 200607#2 [168 ESTs aligned] (*GB) gi|256141|gb|AAB23378.1| (e_value=1e-60) orf [Nicotiana tabacum]; (*ATH) AT1G70890.1…
20.2.99	stress.abiotic.unspecified	les.1900.1.s1_at	-4.88611	-4.61307	MULTIPLE HITS: (sgn-u579796,sgn-u578288) sgn-u579796: very weakly similar to (96.7)AT5G28010| Symbols: | Bet v I allergen family protein | chr5:10024817-10025386 FORWARDweakly similar to ( 194)UniRef90_Q39467cluster: sn-2 protein; n=2; capsicum annuum|rep: sn-2 protein - capsicum annuum (bell pepper) Tomato 200607#2 [146 ESTs aligned] (*GB) gi|860903|emb|CAA55812.1| (e_value=4e-50) Sn-1 [Capsicum…
20.2.99	stress.abiotic.unspecified	lesaffx.14776.1.s1_at	-4.94223	-3.91273	(sgn-u580303): moderately similar to ( 264)AT1G70830| Symbols: MLP28 | MLP28 (MLP-LIKE PROTEIN 28) | chr1:26713865-26715057 REVERSEmoderately similar to ( 264)UniRef90_Q9SSK9cluster: mlp-like protein 28; n=4; arabidopsis thaliana|rep: mlp-like protein 28 - arabidopsis thaliana (mouse-ear cress) Tomato 200607#2 [70 ESTs aligned] (*GB) gi|30698751|ref|NP_849875.1| (e_value=1e-68) Bet v I allergen f…
21.2.2	redox.ascorbate and glutathione.glutathione	lesaffx.32653.1.s1_at	-2.18192	-2.10065	MULTIPLE HITS: (sgn-u594754,sgn-u594755,sgn-u562843) sgn-u594754: weakly similar to ( 171)AT3G54660| Symbols: EMB2360, ATGR2 | GR (GLUTATHIONE REDUCTASE); glutathione-disulfide reductase | chr3:20241334-20244078 REVERSEweakly similar to ( 192)GSHRP_TOBACweakly similar to ( 192)UniRef90_P80461cluster: glutathione reductase, chloroplast precursor; n=4; nicotiana tabacum|rep: glutathione reductase, …
21.6	redox.dismutases and catalases	les.167.1.s1_at	-3.01273	-3.43524	MULTIPLE HITS: (sgn-u583863,sgn-u583862) sgn-u583863: moderately similar to ( 269)AT2G28190| Symbols: CZSOD2, CSD2 | CSD2 (COPPER/ZINC SUPEROXIDE DISMUTASE 2); copper, zinc superoxide dismutase | chr2:12021625-12023380 FORWARDmoderately similar to ( 318)SODCP_PETHYmoderately similar to ( 353)UniRef90_P14831cluster: superoxide dismutase [cu-zn], chloroplast precursor; n=2; solanum lycopersicum|rep…
25	C1-metabolism	lesaffx.46362.1.s1_at	-2.93187	-2.49807	(sgn-u565354): highly similar to ( 819)AT4G32520| Symbols: SHM3 | SHM3 (SERINE HYDROXYMETHYLTRANSFERASE 3) | chr4:15689648-15692340 REVERSEhighly similar to ( 555)GLYM_PEAhighly similar to ( 818)UniRef90_Q94JQ3cluster: serine hydroxymethyltransferase; n=3; arabidopsis thaliana|rep: serine hydroxymethyltransferase - arabidopsis thaliana (mouse-ear cress) Tomato 200607#2 [24 ESTs aligned] (*GB) gi|…
26.1	misc.misc2	les.4495.1.s1_at	-2.51228	-2.68178	(sgn-u564411): weakly similar to ( 117)AT3G23600| Symbols: | dienelactone hydrolase family protein | chr3:8473840-8475662 FORWARDweakly similar to ( 134)UniRef90_A7NWE5cluster: chromosome chr5 scaffold_2, whole genome shotgun sequence; n=1; vitis vinifera|rep: chromosome chr5 scaffold_2, whole genome shotgun sequence - vitis vinifera (grape) Tomato 200607#2 [4 ESTs aligned] (*GB) gi|157336399|emb…
26.10	misc.cytochrome P450	les.672.1.s1_at	-3.03445	-2.85644	(sgn-u565581): moderately similar to ( 457)AT2G23180| Symbols: CYP96A1 | CYP96A1 (cytochrome P450, family 96, subfamily A, polypeptide 1); oxygen binding | chr2:9882033-9883583 FORWARDweakly similar to ( 118)C97B2_SOYBNhighly similar to ( 582)UniRef90_A2PZD4cluster: cytochrome p450; n=1; ipomoea nil|rep: cytochrome p450 - ipomoea nil (japanese morning glory) (pharbitis nil) Tomato 200607#2 [23 ES…
26.10	misc.cytochrome P450	lesaffx.30937.1.s1_at	-5.29783	-5.5194	(sgn-u585201): weakly similar to ( 184)AT3G26290| Symbols: CYP71B26 | CYP71B26 (cytochrome P450, family 71, subfamily B, polypeptide 26); oxygen binding | chr3:9634007-9635676 REVERSEweakly similar to ( 192)C71D8_SOYBNmoderately similar to ( 212)UniRef90_Q8H0I3cluster: cytochrome p450; n=1; petunia x hybrida|rep: cytochrome p450 - petunia hybrida (petunia) Tomato 200607#2 [5 ESTs aligned] (*GB) g…
26.16	misc.myrosinases-lectin-jacalin	les.1419.1.s1_at	-3.08129	-3.53055	(sgn-u566224): weakly similar to ( 104)AT1G05760| Symbols: RTM1 | RTM1 (RESTRICTED TEV MOVEMENT 1) | chr1:1723796-1724439 REVERSEmoderately similar to ( 234)UniRef90_Q3HVK8cluster: putative uncharacterized protein; n=1; solanum tuberosum|rep: putative uncharacterized protein - solanum tuberosum (potato) Tomato 200607#2 [19 ESTs aligned] (*GB) gi|76161006|gb|ABA40466.1| (e_value=4e-60) unknown [So…
26.16	misc.myrosinases-lectin-jacalin	les.1419.2.a1_at	-4.6629	-5.38179	(sgn-u566224): weakly similar to ( 104)AT1G05760| Symbols: RTM1 | RTM1 (RESTRICTED TEV MOVEMENT 1) | chr1:1723796-1724439 REVERSEmoderately similar to ( 234)UniRef90_Q3HVK8cluster: putative uncharacterized protein; n=1; solanum tuberosum|rep: putative uncharacterized protein - solanum tuberosum (potato) Tomato 200607#2 [19 ESTs aligned] (*GB) gi|76161006|gb|ABA40466.1| (e_value=4e-60) unknown [So…
26.17	misc.dynamin	les.2954.2.a1_at	-3.61032	-3.8948	(sgn-u567270): highly similar to ( 791)AT5G42080| Symbols: ADL1A, AG68, DRP1A | ADL1 (ARABIDOPSIS DYNAMIN-LIKE PROTEIN); GTP binding | chr5:16838792-16841764 REVERSEhighly similar to ( 863)UniRef90_Q9SMB6cluster: phragmoplastin; n=1; nicotiana tabacum|rep: phragmoplastin - nicotiana tabacum (common tobacco) Tomato 200607#2 [17 ESTs aligned] (*GB) gi|5931765|emb|CAB56619.1| (e_value=0) phragmoplas…
26.18	misc.invertase/pectin methylesterase inhibitor family protein	les.3205.1.s1_at	-2.06781	-2.47892	(sgn-u579697): weakly similar to ( 108)AT1G47960| Symbols: ATC/VIF1, C/VIF1 | C/VIF1 (CELL WALL / VACUOLAR INHIBITOR OF FRUCTOSIDASE 1); pectinesterase inhibitor | chr1:17685623-17687185 REVERSEmoderately similar to ( 309)UniRef90_O82001cluster: tomato invertase inhibitor precursor; n=3; solanum|rep: tomato invertase inhibitor precursor - solanum lycopersicum (tomato) (lycopersicon esculentum) To…
26.21	misc.protease inhibitor/seed storage/lipid transfer protein (LTP) family protein	les.3035.1.a1_at	-5.43319	-5.57941	(sgn-u578475): moderately similar to ( 275)API1_SOLTUmoderately similar to ( 275)UniRef90_Q41480cluster: aspartic protease inhibitor 1 precursor; n=3; solanum tuberosum|rep: aspartic protease inhibitor 1 precursor - solanum tuberosum (potato) Tomato 200607#2 [224 ESTs aligned] (*GB) gi|20137331|sp|Q41480|API1_SOLTU (e_value=5e-72) Aspartic protease inhibitor 1 precursor (pA1) (gCDI-A1) (STPIA) (S…
26.21	misc.protease inhibitor/seed storage/lipid transfer protein (LTP) family protein	lesaffx.124.1.s1_at	-6.4775	-5.5807	(sgn-u579402): very weakly similar to (90.1)AT5G48485| Symbols: DIR1 | DIR1 (DEFECTIVE IN INDUCED RESISTANCE 1); lipid binding | chr5:19663543-19663851 REVERSEweakly similar to ( 103)UniRef90_A7R856cluster: chromosome undetermined scaffold_2286, whole genome shotgun sequence; n=1; vitis vinifera|rep: chromosome undetermined scaffold_2286, whole genome shotgun sequence - vitis vinifera (grape) Tom…
26.22	misc.short chain dehydrogenase/reductase (SDR)	les.2325.1.s1_at	-2.89695	-3.8446	(sgn-u571543): moderately similar to ( 292)AT2G47140| Symbols: | short-chain dehydrogenase/reductase (SDR) family protein | chr2:19358040-19359129 REVERSEmoderately similar to ( 201)TS2_MAIZEmoderately similar to ( 472)UniRef90_Q40133cluster: alcohol dehydrogenase homolog; n=2; solanum lycopersicum|rep: alcohol dehydrogenase homolog - solanum lycopersicum (tomato) (lycopersicon esculentum) Tomato…
26.22	misc.short chain dehydrogenase/reductase (SDR)	les.2253.2.a1_at	-4.15097	-3.72474	(sgn-u584432): moderately similar to ( 219)AT2G19940| Symbols: | semialdehyde dehydrogenase family protein | chr2:8620505-8622730 FORWARDmoderately similar to ( 221)ARGC_ORYSAmoderately similar to ( 274)UniRef90_A7WPL0cluster: putative reductase; n=1; nicotiana tabacum|rep: putative reductase - nicotiana tabacum (common tobacco) Tomato 200607#2 [10 ESTs aligned] (*GB) gi|156763844|emb|CAO99124.1|…
26.28	misc.GDSL-motif lipase	les.4906.1.s1_at	-2.37551	-3.45868	(sgn-u583584): moderately similar to ( 429)AT2G04570| Symbols: | GDSL-motif lipase/hydrolase family protein | chr2:1594744-1596126 FORWARDmoderately similar to ( 205)APG_BRANAmoderately similar to ( 463)UniRef90_A7PXB4cluster: chromosome chr12 scaffold_36, whole genome shotgun sequence; n=2; vitis vinifera|rep: chromosome chr12 scaffold_36, whole genome shotgun sequence - vitis vinifera (grape) T…
26.28	misc.GDSL-motif lipase	les.2038.1.a1_at	-2.61304	-3.13783	(sgn-u568434): moderately similar to ( 369)AT5G45950| Symbols: | GDSL-motif lipase/hydrolase family protein | chr5:18651382-18653739 FORWARDweakly similar to ( 197)APG_BRANAmoderately similar to ( 414)UniRef90_A7QPN9cluster: chromosome chr10 scaffold_138, whole genome shotgun sequence; n=1; vitis vinifera|rep: chromosome chr10 scaffold_138, whole genome shotgun sequence - vitis vinifera (grape) T…
26.28	misc.GDSL-motif lipase	les.4274.2.a1_at	-3.67746	-4.36236	MULTIPLE HITS: (sgn-u577372,sgn-u590944) sgn-u577372: moderately similar to ( 448)AT1G71691| Symbols: | GDSL-motif lipase/hydrolase family protein | chr1:26953057-26954835 REVERSEweakly similar to ( 132)APG_BRANAmoderately similar to ( 483)UniRef90_A7PQ39cluster: chromosome chr18 scaffold_24, whole genome shotgun sequence; n=1; vitis vinifera|rep: chromosome chr18 scaffold_24, whole genome shotgu…
26.4	misc.beta 1,3 glucan hydrolases	les.1609.2.a1_at	-3.84658	-3.77597	(sgn-u585972): moderately similar to ( 453)AT2G27500| Symbols: | glycosyl hydrolase family 17 protein | chr2:11759442-11760592 REVERSEmoderately similar to ( 245)E13B_WHEATmoderately similar to ( 475)UniRef90_A5AZM8cluster: putative uncharacterized protein; n=1; vitis vinifera|rep: putative uncharacterized protein - vitis vinifera (grape) Tomato 200607#2 [57 ESTs aligned] (*GB) gi|147846770|emb|C…
26.8	misc.nitrilases, *nitrile lyases, berberine bridge enzymes, reticuline oxidases, troponine reductases	lesaffx.57437.1.s1_at	-3.43696	-3.45616	(sgn-u570478): moderately similar to ( 286)AT2G23620| Symbols: | esterase, putative | chr2:10054542-10056328 REVERSEmoderately similar to ( 234)HNL_HEVBRmoderately similar to ( 412)UniRef90_Q6RYA0cluster: salicylic acid-binding protein 2; n=1; nicotiana tabacum|rep: salicylic acid-binding protein 2 - nicotiana tabacum (common tobacco) Tomato 200607#2 [12 ESTs aligned] (*GB) gi|40549303|gb|AAR8771…
26.8	misc.nitrilases, *nitrile lyases, berberine bridge enzymes, reticuline oxidases, troponine reductases	lesaffx.65726.1.s1_at	-3.82049	-3.37128	MULTIPLE HITS: (sgn-u588008,sgn-u564811) sgn-u588008: weakly similar to ( 158)AT3G50440| Symbols: | hydrolase | chr3:18728373-18729416 REVERSEweakly similar to ( 119)PIR7B_ORYSAweakly similar to ( 173)UniRef90_A7R720cluster: chromosome undetermined scaffold_1531, whole genome shotgun sequence; n=1; vitis vinifera|rep: chromosome undetermined scaffold_1531, whole genome shotgun sequence - vitis vi…
26.8	misc.nitrilases, *nitrile lyases, berberine bridge enzymes, reticuline oxidases, troponine reductases	lesaffx.23433.1.s1_at	-4.20203	-3.96969	(sgn-u572527): moderately similar to ( 278)AT5G06060| Symbols: | tropinone reductase, putative / tropine dehydrogenase, putative | chr5:1824067-1825834 REVERSEweakly similar to ( 109)FABG4_BRANAmoderately similar to ( 472)UniRef90_P50163cluster: tropinone reductase 2; n=4; solanoideae|rep: tropinone reductase 2 - datura stramonium (jimsonweed) (common thornapple) Tomato 200607#2 [16 ESTs aligned]…
26.8	misc.nitrilases, *nitrile lyases, berberine bridge enzymes, reticuline oxidases, troponine reductases	lesaffx.49321.1.s1_at	-5.53777	-3.93096	(sgn-u569987): moderately similar to ( 361)AT5G06060| Symbols: | tropinone reductase, putative / tropine dehydrogenase, putative | chr5:1824067-1825834 REVERSEweakly similar to ( 106)FABG4_BRANAmoderately similar to ( 357)UniRef90_Q8LFZ4cluster: short chain alcohol dehydrogenase-like; n=2; arabidopsis thaliana|rep: short chain alcohol dehydrogenase-like - arabidopsis thaliana (mouse-ear cress) To…
26.9	misc.glutathione S transferases	lesaffx.64054.3.s1_at	-2.25733	-3.47649	(sgn-u574509): moderately similar to ( 254)AT1G10360| Symbols: GST29, ATGSTU18 | ATGSTU18 (GLUTATHIONE S-TRANSFERASE 29); glutathione transferase | chr1:3395740-3396808 REVERSEweakly similar to ( 180)GSTU6_ORYSAmoderately similar to ( 300)UniRef90_A7Q2N7cluster: chromosome chr1 scaffold_46, whole genome shotgun sequence; n=1; vitis vinifera|rep: chromosome chr1 scaffold_46, whole genome shotgun s…
26.9	misc.glutathione S transferases	lesaffx.64054.1.s1_at	-2.32386	-3.7395	(sgn-u574509): moderately similar to ( 254)AT1G10360| Symbols: GST29, ATGSTU18 | ATGSTU18 (GLUTATHIONE S-TRANSFERASE 29); glutathione transferase | chr1:3395740-3396808 REVERSEweakly similar to ( 180)GSTU6_ORYSAmoderately similar to ( 300)UniRef90_A7Q2N7cluster: chromosome chr1 scaffold_46, whole genome shotgun sequence; n=1; vitis vinifera|rep: chromosome chr1 scaffold_46, whole genome shotgun s…
26.9	misc.glutathione S transferases	les.2955.1.a1_at	-4.20579	-4.65731	(sgn-u583311): highly similar to ( 556)AT4G19880| Symbols: | similar to unknown protein [Arabidopsis thaliana] (TAIR:AT5G45020.1); similar to Intracellular chloride channel [Medicago truncatula] (GB:ABC75353.2); contains InterPro domain Thioredoxin-like fold (InterPro:IPR012336); contains InterPro domain Glutathione S-transferase, C-terminal-like (InterPro:IPR010987); contains InterPro domain Glu…
27.1	RNA.processing	les.2156.1.a1_at	-2.3747	-2.31699	(sgn-u574172): highly similar to ( 507)AT2G45620| Symbols: | nucleotidyltransferase family protein | chr2:18800017-18802824 FORWARDhighly similar to ( 530)UniRef90_A7PY51cluster: chromosome chr15 scaffold_37, whole genome shotgun sequence; n=2; vitis vinifera|rep: chromosome chr15 scaffold_37, whole genome shotgun sequence - vitis vinifera (grape) Tomato 200607#2 [7 ESTs aligned] (*GB) gi|1573492…
27.1	RNA.processing	les.2940.3.s1_at	-2.8446	-2.56841	(sgn-u579015): highly similar to ( 596)AT1G49760| Symbols: PAB8 | PAB8 (POLY(A) BINDING PROTEIN 8); RNA binding / translation initiation factor | chr1:18420408-18423421 FORWARDvery weakly similar to (87.8)ROC1_NICSYhighly similar to ( 961)UniRef90_Q9M6E6cluster: poly(a)-binding protein; n=2; nicotiana tabacum|rep: poly(a)-binding protein - nicotiana tabacum (common tobacco) Tomato 200607#2 [233 E…
27.2	RNA.transcription	les.1901.1.a1_at	-2.72625	-2.98483	(sgn-u583824): weakly similar to ( 135)AT2G29540| Symbols: ATRPAC14, ATRPC14 | ATRPC14 (Arabidopsis thaliana RNA polymerase I(A) and III(C) 14 kDa subunit) | chr2:12650365-12650905 FORWARDweakly similar to ( 171)UniRef90_A7NYN7cluster: chromosome chr6 scaffold_3, whole genome shotgun sequence; n=1; vitis vinifera|rep: chromosome chr6 scaffold_3, whole genome shotgun sequence - vitis vinifera (gra…
27.3.22	RNA.regulation of transcription.HB,Homeobox transcription factor family	lesaffx.12514.1.s1_at	-2.1171	-2.76366	(sgn-u563400): very weakly similar to (92.0)AT5G53980| Symbols: ATHB52 | ATHB52 (ARABIDOPSIS THALIANA HOMEOBOX PROTEIN 52); transcription factor | chr5:21931313-21931783 FORWARDweakly similar to ( 147)UniRef90_A5C5U4cluster: putative uncharacterized protein; n=1; vitis vinifera|rep: putative uncharacterized protein - vitis vinifera (grape) Tomato 200607#2 [3 ESTs aligned] (*GB) gi|147785778|emb|C…
27.3.24	RNA.regulation of transcription.MADS box transcription factor family	lesaffx.4763.3.s1_at	-2.84214	-3.24815	MULTIPLE HITS: (sgn-u578955,sgn-u591758) sgn-u578955: very weakly similar to (86.3)AT1G26310| Symbols: CAL1, AGL10, CAL | CAL (CAULIFLOWER); DNA binding / transcription factor | chr1:9100317-9103497 REVERSEvery weakly similar to (84.0)MAD14_ORYSAweakly similar to ( 111)UniRef90_Q6UGQ6cluster: mads-box protein 15; n=2; petunia x hybrida|rep: mads-box protein 15 - petunia hybrida (petunia) Tomato 2…
27.3.32	RNA.regulation of transcription.WRKY domain transcription factor family	les.2667.3.s1_at	-2.18427	-2.4454	(sgn-u576515): moderately similar to ( 357)AT2G38470| Symbols: ATWRKY33, WRKY33 | WRKY33 (WRKY DNA-binding protein 33); transcription factor | chr2:16115554-16117617 FORWARDhighly similar to ( 654)UniRef90_A3QR50cluster: wrky-type transcription factor; n=2; solanoideae|rep: wrky-type transcription factor - capsicum annuum (bell pepper) Tomato 200607#2 [64 ESTs aligned] (*GB) gi|193884353|dbj|BAE4…
27.3.35	RNA.regulation of transcription.bZIP transcription factor family	les.2729.1.a1_at	-4.98864	-4.58141	(sgn-u579936): moderately similar to ( 207)AT1G43700| Symbols: VIP1 | VIP1 (VIRE2-INTERACTING PROTEIN 1); transcription factor | chr1:16486792-16488457 FORWARDweakly similar to ( 193)RF2B_ORYSAmoderately similar to ( 333)UniRef90_Q9LRC7cluster: bzip transcriptional activator rsg; n=1; nicotiana tabacum|rep: bzip transcriptional activator rsg - nicotiana tabacum (common tobacco) Tomato 200607#2 [2…
27.3.4	RNA.regulation of transcription.ARF, Auxin Response Factor family	les.2313.1.a1_at	-3.25535	-3.67291	(sgn-u580795): highly similar to ( 525)AT2G33860| Symbols: ARF3, ETT | ETT (ETTIN); transcription factor | chr2:14332520-14335689 REVERSEnearly identical (1421)UniRef90_Q2LAJ4cluster: auxin response factor 3; n=1; solanum lycopersicum|rep: auxin response factor 3 - solanum lycopersicum (tomato) (lycopersicon esculentum) Tomato 200607#2 [13 ESTs aligned] (*GB) gi|85069277|gb|ABC69710.1| (e_value=0…
27.3.54	RNA.regulation of transcription.Histone acetyltransferases	les.2320.1.a1_at	-3.64109	-3.44897	(sgn-u576968): very weakly similar to (94.7)AT1G79000| Symbols: HAC1, ATHPCAT2, PCAT2 | HAC1 (P300/CBP ACETYLTRANSFERASE-RELATED PROTEIN 2 GENE); H3/H4 histone acetyltransferase/ transcription cofactor | chr1:29721826-29728877 REVERSEvery weakly similar to (96.3)UniRef90_A7Q4K1cluster: chromosome chr9 scaffold_49, whole genome shotgun sequence; n=1; vitis vinifera|rep: chromosome chr9 scaffold_49…
27.3.67	RNA.regulation of transcription.putative transcription regulator	les.2485.1.a1_at	-2.17484	-2.23623	(sgn-u572180): weakly similar to ( 118)AT2G37025| Symbols: TRFL8 | TRFL8 (TRF-LIKE 8); DNA binding | chr2:15557121-15559036 FORWARDweakly similar to ( 130)UniRef90_A7P6K5cluster: chromosome chr9 scaffold_7, whole genome shotgun sequence; n=1; vitis vinifera|rep: chromosome chr9 scaffold_7, whole genome shotgun sequence - vitis vinifera (grape) Tomato 200607#2 [13 ESTs aligned] (*GB) gi|147771948|…
27.3.7	RNA.regulation of transcription.C2C2(Zn) CO-like, Constans-like zinc finger family	lesaffx.18330.1.s1_at	-2.07577	-2.10634	(sgn-u565146): moderately similar to ( 284)AT5G57660| Symbols: | zinc finger (B-box type) family protein | chr5:23372799-23373955 FORWARDmoderately similar to ( 284)UniRef90_Q9FHH8cluster: zinc finger protein constans-like 5; n=1; arabidopsis thaliana|rep: zinc finger protein constans-like 5 - arabidopsis thaliana (mouse-ear cress) Tomato 200607#2 [21 ESTs aligned] (*GB) gi|186915025|gb|ACC95379.…
27.3.70	RNA.regulation of transcription.Silencing Group	les.1410.1.a1_at	-4.08762	-3.74276	(sgn-u583366): weakly similar to ( 145)AT1G03150| Symbols: | GCN5-related N-acetyltransferase (GNAT) family protein | chr1:756461-758441 FORWARDweakly similar to ( 144)UniRef90_A7PUA8cluster: chromosome chr7 scaffold_31, whole genome shotgun sequence; n=4; core eudicotyledons|rep: chromosome chr7 scaffold_31, whole genome shotgun sequence - vitis vinifera (grape) Tomato 200607#2 [3 ESTs aligned] …
27.3.99	RNA.regulation of transcription.unclassified	les.2547.1.a1_at	-3.60701	-3.70129	(sgn-u583998): weakly similar to ( 122)AT1G25510| Symbols: | aspartyl protease family protein | chr1:8959359-8960810 REVERSEweakly similar to ( 126)UniRef90_A7P351cluster: chromosome chr1 scaffold_5, whole genome shotgun sequence; n=1; vitis vinifera|rep: chromosome chr1 scaffold_5, whole genome shotgun sequence - vitis vinifera (grape) Tomato 200607#2 [6 ESTs aligned] (*GB) gi|157338758|emb|CAO4…
27.4	RNA.RNA binding	les.1532.2.a1_at	-5.62631	-6.00793	(sgn-u581588): weakly similar to ( 153)AT5G61030| Symbols: GR-RBP3 | GR-RBP3 (glycine-rich RNA-binding protein 3); RNA binding | chr5:24578096-24579378 FORWARDweakly similar to ( 102)ROC4_NICSYweakly similar to ( 171)UniRef90_A7PDA4cluster: chromosome chr17 scaffold_12, whole genome shotgun sequence; n=1; vitis vinifera|rep: chromosome chr17 scaffold_12, whole genome shotgun sequence - vitis vini…
27.4	RNA.RNA binding	les.2268.1.a1_at	-7.42626	-7.67782	(sgn-u577339): weakly similar to ( 144)AT2G21660| Symbols: GR-RBP7, GRP7, CCR2, ATGRP7 | ATGRP7 (COLD, CIRCADIAN RHYTHM, AND RNA BINDING 2); RNA binding | chr2:9272557-9273396 REVERSEweakly similar to ( 149)GRP1_DAUCAweakly similar to ( 155)UniRef90_Q40425cluster: rna-binding gricine-rich protein-1; n=1; nicotiana sylvestris|rep: rna-binding gricine-rich protein-1 - nicotiana sylvestris (wood tob…
28.1	DNA.synthesis/chromatin structure	les.1790.1.a1_at	-2.26782	-2.26585	(sgn-u584222): highly similar to ( 800)AT5G22330| Symbols: ATTIP49A, RIN1 | ATTIP49A/RIN1 (RESISTANCE TO PSEUDOMONAS SYRINGAE PV MACULICOLA INTERACTOR 1); protein binding | chr5:7391029-7394074 REVERSEhighly similar to ( 815)UniRef90_A7NZI9cluster: chromosome chr6 scaffold_3, whole genome shotgun sequence; n=6; magnoliophyta|rep: chromosome chr6 scaffold_3, whole genome shotgun sequence - vitis v…
28.1	DNA.synthesis/chromatin structure	les.193.3.s1_a_at	-4.77225	-4.58291	(sgn-u586037): highly similar to ( 577)AT3G53110| Symbols: LOS4 | LOS4 (Low expression of osmotically responsive genes 1); ATP-dependent helicase | chr3:19698946-19701401 FORWARDmoderately similar to ( 211)IF4A3_NICPLhighly similar to ( 699)UniRef90_A7QJA1cluster: chromosome chr8 scaffold_106, whole genome shotgun sequence; n=2; vitis vinifera|rep: chromosome chr8 scaffold_106, whole genome shotg…
28.1.3	DNA.synthesis/chromatin structure.histone	les.3866.1.a1_at	-2.03253	-2.07028	(sgn-u581000): moderately similar to ( 266)AT4G40030| Symbols: | histone H3.2 | chr4:18555834-18556411 REVERSEmoderately similar to ( 264)H33_VITVImoderately similar to ( 266)UniRef90_P59169cluster: histone h3.3; n=32; eukaryota|rep: histone h3.3 - arabidopsis thaliana (mouse-ear cress) Tomato 200607#2 [62 ESTs aligned] (*GB) gi|145334271|ref|NP_001078516.1| (e_value=2e-69) histone; (*ATH) AT4G40…
28.1.3	DNA.synthesis/chromatin structure.histone	les.4386.1.s1_at	-4.06488	-4.29251	MULTIPLE HITS: (sgn-u581027,sgn-u580100) sgn-u581027: moderately similar to ( 265)AT4G40030| Symbols: | histone H3.2 | chr4:18555834-18556411 REVERSEmoderately similar to ( 264)H33_VITVImoderately similar to ( 264)UniRef90_P59169cluster: histone h3.3; n=32; eukaryota|rep: histone h3.3 - arabidopsis thaliana (mouse-ear cress) Tomato 200607#2 [188 ESTs aligned] (*GB) gi|145334271|ref|NP_001078516.1…
29.1	protein.aa activation	lesaffx.12680.1.s1_at	-2.23852	-2.28287	(sgn-u570149): highly similar to ( 594)AT2G33840| Symbols: | tRNA synthetase class I (W and Y) family protein | chr2:14322087-14324405 FORWARDhighly similar to ( 718)UniRef90_P93363cluster: tyrosyl-trna synthetase; n=1; nicotiana tabacum|rep: tyrosyl-trna synthetase - nicotiana tabacum (common tobacco) Tomato 200607#2 [64 ESTs aligned] (*GB) gi|1841468|emb|CAA71881.1| (e_value=0) Tyrosyl-tRNA syn…
29.1	protein.aa activation	les.389.1.a1_at	-2.33931	-2.09575	(sgn-u585834): moderately similar to ( 243)AT1G29880| Symbols: | glycyl-tRNA synthetase / glycine--tRNA ligase | chr1:10459646-10462765 REVERSEmoderately similar to ( 270)UniRef90_A7PHS0cluster: chromosome chr17 scaffold_16, whole genome shotgun sequence; n=1; vitis vinifera|rep: chromosome chr17 scaffold_16, whole genome shotgun sequence - vitis vinifera (grape) Tomato 200607#2 [4 ESTs aligned] …
29.2.1.2.2.22	protein.synthesis.ribosomal protein.eukaryotic.60S subunit.L22	les.2656.1.a1_at	-4.80122	-4.94933	MULTIPLE HITS: (sgn-u595285,sgn-u562703) sgn-u595285: Tomato 200607#2 [1 ESTs aligned] (*ATH) AT5G27770.1 (e_value=8e-11) | Symbol: None | 60S ribosomal protein L22 (RPL22C), ribosomal protein L22 (cytosolic), Rattus norvegicus, PIR:S52084 | chr5:9835890-9837332 FORWARD | Aliases: T1G16.100, T1G16_100; sgn-u562703: weakly similar to ( 132)AT3G05560| Symbols: | 60S ribosomal protein L22-2 (RPL22B)…
29.2.1.2.2.518	protein.synthesis.ribosomal protein.eukaryotic.60S subunit.L18A	les.5762.1.s1_at	-2.43549	-2.96995	(sgn-u579010): moderately similar to ( 335)AT3G14600| Symbols: | 60S ribosomal protein L18A (RPL18aC) | chr3:4910780-4911940 FORWARDmoderately similar to ( 320)RL18A_ORYSAmoderately similar to ( 337)UniRef90_Q9ATF5cluster: 60s ribosomal protein l18a; n=4; core eudicotyledons|rep: 60s ribosomal protein l18a - castanea sativa (sweet chestnut) Tomato 200607#2 [58 ESTs aligned] (*GB) gi|78191414|gb|A…
29.2.2	protein.synthesis.misc ribososomal protein	les.1221.1.a1_at	-2.07929	-2.42682	(sgn-u577768): moderately similar to ( 426)AT2G47610| Symbols: | 60S ribosomal protein L7A (RPL7aA) | chr2:19536924-19538471 FORWARDmoderately similar to ( 419)RL7A_ORYSAmoderately similar to ( 471)UniRef90_Q2VCI3cluster: 60s ribosomal protein l7a-like; n=2; solanum tuberosum|rep: 60s ribosomal protein l7a-like - solanum tuberosum (potato) Tomato 200607#2 [69 ESTs aligned] (*GB) gi|82623429|gb|AB…
29.2.2	protein.synthesis.misc ribososomal protein	les.175.1.s1_at	-2.17778	-2.62478	(sgn-u565717): moderately similar to ( 331)AT4G16720| Symbols: | 60S ribosomal protein L15 (RPL15A) | chr4:9400178-9401337 REVERSEmoderately similar to ( 355)RL15_PETHYmoderately similar to ( 336)UniRef90_O65050cluster: 60s ribosomal protein l15-1; n=11; pinaceae|rep: 60s ribosomal protein l15-1 - picea mariana (black spruce) Tomato 200607#2 [59 ESTs aligned] (*GB) gi|6094014|sp|O82528|RL15_PETHY…
29.2.2	protein.synthesis.misc ribososomal protein	les.439.1.s1_at	-2.40484	-2.54007	(sgn-u578260): weakly similar to ( 106)AT3G06680| Symbols: | 60S ribosomal protein L29 (RPL29B) | chr3:2114408-2114730 REVERSEweakly similar to ( 115)UniRef90_Q9FR31cluster: ripening regulated protein ddtfr19; n=3; core eudicotyledons|rep: ripening regulated protein ddtfr19 - solanum lycopersicum (tomato) (lycopersicon esculentum) Tomato 200607#2 [21 ESTs aligned] (*GB) gi|12231298|gb|AAG49033.1|…
29.2.2	protein.synthesis.misc ribososomal protein	les.4397.2.a1_at	-4.14847	-4.50709	MULTIPLE HITS: (sgn-u593820,sgn-u578709) sgn-u593820: weakly similar to ( 171)AT1G18540| Symbols: | 60S ribosomal protein L6 (RPL6A) | chr1:6377441-6378541 REVERSEweakly similar to ( 172)RL6_MESCRweakly similar to ( 172)UniRef90_P34091cluster: 60s ribosomal protein l6; n=1; mesembryanthemum crystallinum|rep: 60s ribosomal protein l6 - mesembryanthemum crystallinum (common ice plant) Tomato 200607…
29.2.2	protein.synthesis.misc ribososomal protein	les.4397.1.s1_at	-5.60802	-6.03153	(sgn-u578709): moderately similar to ( 325)AT3G16780| Symbols: | 60S ribosomal protein L19 (RPL19B) | chr3:5708988-5710255 FORWARDweakly similar to ( 109)RL19_MAIZEmoderately similar to ( 362)UniRef90_Q6RYC4cluster: 60s ribosomal protein l19; n=4; eukaryota|rep: 60s ribosomal protein l19 - capsicum annuum (bell pepper) Tomato 200607#2 [92 ESTs aligned] (*GB) gi|40287526|gb|AAR83877.1| (e_value=3e…
29.2.2	protein.synthesis.misc ribososomal protein	les.4427.1.a1_at	-6.2838	-6.14543	MULTIPLE HITS: (sgn-u580851,sgn-u580845) sgn-u580851: weakly similar to ( 171)AT3G53740| Symbols: | 60S ribosomal protein L36 (RPL36B) | chr3:19924899-19925791 REVERSEweakly similar to ( 141)RL36_DAUCAweakly similar to ( 194)UniRef90_A5ATP3cluster: 60s ribosomal protein l36; n=1; vitis vinifera|rep: 60s ribosomal protein l36 - vitis vinifera (grape) Tomato 200607#2 [70 ESTs aligned] (*GB) gi|1184…
29.2.4	protein.synthesis.elongation	les.4876.1.s1_at	-2.46599	-3.11612	(sgn-u580191): highly similar to ( 859)AT5G60390| Symbols: | elongation factor 1-alpha / EF-1-alpha | chr5:24306452-24307901 FORWARDhighly similar to ( 869)EF1A_TOBAChighly similar to ( 859)UniRef90_P13905cluster: elongation factor 1-alpha; n=103; streptophyta|rep: elongation factor 1-alpha - arabidopsis thaliana (mouse-ear cress) Tomato 200607#2 [66 ESTs aligned] (*GB) gi|119150|sp|P17786|EF1A_S…
29.2.4	protein.synthesis.elongation	les.419.2.s1_at	-8.53176	-8.41832	MULTIPLE HITS: (sgn-u578520,sgn-u577204,sgn-u592531) sgn-u578520: highly similar to ( 878)AT5G60390| Symbols: | elongation factor 1-alpha / EF-1-alpha | chr5:24306452-24307901 FORWARDhighly similar to ( 886)EF1A_TOBAChighly similar to ( 878)UniRef90_P13905cluster: elongation factor 1-alpha; n=103; streptophyta|rep: elongation factor 1-alpha - arabidopsis thaliana (mouse-ear cress) Tomato 200607#2…
29.3.2	protein.targeting.mitochondria	les.1277.2.a1_at	-4.2069	-3.97172	(sgn-u573749): moderately similar to ( 217)AT3G27080| Symbols: TOM20-3 | TOM20-3 (TRANSLOCASE OF OUTER MEMBRANE 20 KDA SUBUNIT 3); P-P-bond-hydrolysis-driven protein transmembrane transporter | chr3:9986449-9987797 REVERSEmoderately similar to ( 291)TOM20_SOLTUmoderately similar to ( 291)UniRef90_P92792cluster: mitochondrial import receptor subunit tom20; n=1; solanum tuberosum|rep: mitochondrial…
29.3.3	protein.targeting.chloroplast	les.4027.1.a1_at	-3.40755	-3.01697	(sgn-u571197): highly similar to ( 537)AT4G02510| Symbols: TOC86, PPI2, TOC160, ATTOC159, TOC159 | TOC159 (PLASMID PROTEIN IMPORT 2) | chr4:1104766-1109360 FORWARDhighly similar to ( 556)UniRef90_A7Q0A2cluster: chromosome chr7 scaffold_42, whole genome shotgun sequence; n=1; vitis vinifera|rep: chromosome chr7 scaffold_42, whole genome shotgun sequence - vitis vinifera (grape) Tomato 200607#2 [18…
29.3.4.99	protein.targeting.secretory pathway.unspecified	les.2874.1.a1_at	-3.59152	-4.2098	MULTIPLE HITS: (sgn-u596802,sgn-u576600) sgn-u596802: moderately similar to ( 324)AT2G43790| Symbols: MPK6, MAPK6, ATMPK6 | ATMPK6 (MAP KINASE 6); MAP kinase/ kinase | chr2:18145554-18147770 FORWARDmoderately similar to ( 337)NTF4_TOBACmoderately similar to ( 337)UniRef90_Q40532cluster: mitogen-activated protein kinase homolog ntf4; n=17; core eudicotyledons|rep: mitogen-activated protein kinase …
29.4	protein.postranslational modification	les.3248.1.a1_at	-2.46641	-3.07793	(sgn-u578819): highly similar to ( 712)AT4G18710| Symbols: DWF12, UCU1, BIN2 | BIN2 (BRASSINOSTEROID-INSENSITIVE 2); kinase | chr4:10296485-10298924 FORWARDhighly similar to ( 617)MSK1_TOBAChighly similar to ( 712)UniRef90_Q39011cluster: shaggy-related protein kinase eta; n=4; core eudicotyledons|rep: shaggy-related protein kinase eta - arabidopsis thaliana (mouse-ear cress) Tomato 200607#2 [53 E…
29.4	protein.postranslational modification	lesaffx.70335.1.s1_at	-3.73876	-4.78474	(sgn-u563913): weakly similar to ( 160)AT3G57700| Symbols: | protein kinase, putative | chr3:21395894-21396916 FORWARDvery weakly similar to (89.0)CRI4_MAIZEweakly similar to ( 160)UniRef90_Q9SVY4cluster: protein kinase-like protein; n=1; arabidopsis thaliana|rep: protein kinase-like protein - arabidopsis thaliana (mouse-ear cress) Tomato 200607#2 [26 ESTs aligned] (*GB) gi|15230374|ref|NP_191329…
29.4	protein.postranslational modification	les.4427.1.a1_at	-6.2838	-6.14543	MULTIPLE HITS: (sgn-u580851,sgn-u580845) sgn-u580851: weakly similar to ( 171)AT3G53740| Symbols: | 60S ribosomal protein L36 (RPL36B) | chr3:19924899-19925791 REVERSEweakly similar to ( 141)RL36_DAUCAweakly similar to ( 194)UniRef90_A5ATP3cluster: 60s ribosomal protein l36; n=1; vitis vinifera|rep: 60s ribosomal protein l36 - vitis vinifera (grape) Tomato 200607#2 [70 ESTs aligned] (*GB) gi|1184…
29.5	protein.degradation	lesaffx.23154.2.s1_at	-2.21013	-2.24563	(sgn-u585075): moderately similar to ( 282)AT5G27430| Symbols: | signal peptidase subunit family protein | chr5:9687473-9689188 FORWARDweakly similar to ( 125)SPCS3_ORYSAmoderately similar to ( 293)UniRef90_A7PSD4cluster: chromosome chr14 scaffold_27, whole genome shotgun sequence; n=1; vitis vinifera|rep: chromosome chr14 scaffold_27, whole genome shotgun sequence - vitis vinifera (grape) Tomato…
29.5	protein.degradation	les.2175.1.a1_at	-2.57849	-2.64363	MULTIPLE HITS: (sgn-u587803,sgn-u570457) sgn-u587803: weakly similar to ( 114)AT4G17510| Symbols: UCH3 | UCH3; ubiquitin thiolesterase | chr4:9767127-9768661 REVERSEweakly similar to ( 118)UniRef90_Q2A9A0cluster: ubiquitin carboxyl-terminal hydrolase, putative; n=1; brassica oleracea|rep: ubiquitin carboxyl-terminal hydrolase, putative - brassica oleracea (wild cabbage) Tomato 200607#2 [1 ESTs al…
29.5	protein.degradation	les.5351.1.a1_at	-2.58844	-2.23823	(sgn-u571537): highly similar to ( 906)AT4G14570| Symbols: | acylaminoacyl-peptidase-related | chr4:8362582-8366521 FORWARDnearly identical (1059)UniRef90_A7NWZ0cluster: chromosome chr5 scaffold_2, whole genome shotgun sequence; n=1; vitis vinifera|rep: chromosome chr5 scaffold_2, whole genome shotgun sequence - vitis vinifera (grape) Tomato 200607#2 [6 ESTs aligned] (*GB) gi|157336594|emb|CAO712…
29.5.1	protein.degradation.subtilases	les.3648.1.s1_at	-3.82396	-3.2006	(sgn-u578717): moderately similar to ( 413)AT5G67360| Symbols: ARA12 | ARA12; subtilase | chr5:26889418-26891691 REVERSEnearly identical (1088)UniRef90_O82007cluster: serine protease; n=2; solanum lycopersicum|rep: serine protease - solanum lycopersicum (tomato) (lycopersicon esculentum) Tomato 200607#2 [5 ESTs aligned] (*GB) gi|1524115|emb|CAA64566.1| (e_value=0) subtilisin-like; (*ATH) AT4G3498…
29.5.11	protein.degradation.ubiquitin	les.992.1.a1_at	-2.39962	-2.36158	(sgn-u572990): moderately similar to ( 261)AT3G47910| Symbols: | nucleic acid binding / ubiquitin thiolesterase/ zinc ion binding | chr3:17685722-17692429 REVERSEmoderately similar to ( 286)UniRef90_A7QI28cluster: chromosome chr17 scaffold_101, whole genome shotgun sequence; n=1; vitis vinifera|rep: chromosome chr17 scaffold_101, whole genome shotgun sequence - vitis vinifera (grape) Tomato 20060…
29.5.11	protein.degradation.ubiquitin	les.2175.1.a1_at	-2.57849	-2.64363	MULTIPLE HITS: (sgn-u587803,sgn-u570457) sgn-u587803: weakly similar to ( 114)AT4G17510| Symbols: UCH3 | UCH3; ubiquitin thiolesterase | chr4:9767127-9768661 REVERSEweakly similar to ( 118)UniRef90_Q2A9A0cluster: ubiquitin carboxyl-terminal hydrolase, putative; n=1; brassica oleracea|rep: ubiquitin carboxyl-terminal hydrolase, putative - brassica oleracea (wild cabbage) Tomato 200607#2 [1 ESTs al…
29.5.11.20	protein.degradation.ubiquitin.proteasom	les.598.1.a1_at	-2.37739	-2.15094	(sgn-u570782): highly similar to ( 836)AT1G53750| Symbols: RPT1A | RPT1A (regulatory particle triple-A 1A); ATPase | chr1:20069589-20071992 REVERSEhighly similar to ( 833)PRS7_ORYSAhighly similar to ( 836)UniRef90_Q9SSB5cluster: 26s protease regulatory subunit 7; n=17; magnoliophyta|rep: 26s protease regulatory subunit 7 - arabidopsis thaliana (mouse-ear cress) Tomato 200607#2 [26 ESTs aligned] (…
29.5.11.20	protein.degradation.ubiquitin.proteasom	les.4289.1.a1_at	-2.47744	-3.00841	MULTIPLE HITS: (sgn-u577180,sgn-u578811) sgn-u577180: moderately similar to ( 398)AT3G60820| Symbols: PBF1 | PBF1 (20S proteasome beta subunit F1); peptidase | chr3:22483013-22484784 REVERSEmoderately similar to ( 441)PSB1_PETHYmoderately similar to ( 441)UniRef90_O82531cluster: proteasome subunit beta type-1; n=3; core eudicotyledons|rep: proteasome subunit beta type-1 - petunia hybrida (petunia…
29.5.11.4.2	protein.degradation.ubiquitin.E3.RING	les.2294.2.a1_a_at	-5.77717	-5.33451	(sgn-u579012): weakly similar to ( 164)AT1G79110| Symbols: | protein binding / zinc ion binding | chr1:29764238-29765479 FORWARDweakly similar to ( 179)UniRef90_A5C0L0cluster: putative uncharacterized protein; n=1; vitis vinifera|rep: putative uncharacterized protein - vitis vinifera (grape) Tomato 200607#2 [8 ESTs aligned] (*GB) gi|147852711|emb|CAN83796.1| (e_value=2e-43) hypothetical; (*ATH) A…
29.5.11.4.3.2	protein.degradation.ubiquitin.E3.SCF.FBOX	les.1421.1.a1_at	-4.23331	-4.44493	(sgn-u572812): moderately similar to ( 290)AT1G57790| Symbols: | F-box family protein | chr1:21408243-21409301 REVERSEhighly similar to ( 502)UniRef90_A7PPC7cluster: chromosome chr8 scaffold_23, whole genome shotgun sequence; n=1; vitis vinifera|rep: chromosome chr8 scaffold_23, whole genome shotgun sequence - vitis vinifera (grape) Tomato 200607#2 [24 ESTs aligned] (*GB) gi|157346202|emb|CAO1589…
29.5.11.4.3.2	protein.degradation.ubiquitin.E3.SCF.FBOX	les.1830.1.a1_at	-4.40054	-4.48413	MULTIPLE HITS: (sgn-u563593,sgn-u563594) sgn-u563593: weakly similar to ( 157)AT3G06240| Symbols: | F-box family protein | chr3:1887342-1888625 FORWARDweakly similar to ( 180)UniRef90_Q6L3S7cluster: putative f-box protein, identical; n=1; solanum demissum|rep: putative f-box protein, identical - solanum demissum (wild potato) Tomato 200607#2 [21 ESTs aligned] (*GB) gi|47824946|gb|AAT38720.1| (e_v…
29.5.11.4.3.2	protein.degradation.ubiquitin.E3.SCF.FBOX	les.3343.1.a1_at	-7.90789	-7.33594	(sgn-u574471): moderately similar to ( 210)AT1G15670| Symbols: | kelch repeat-containing F-box family protein | chr1:5390114-5391193 FORWARDmoderately similar to ( 489)UniRef90_A7PW22cluster: chromosome chr8 scaffold_34, whole genome shotgun sequence; n=2; vitis vinifera|rep: chromosome chr8 scaffold_34, whole genome shotgun sequence - vitis vinifera (grape) Tomato 200607#2 [73 ESTs aligned] (*GB…
29.5.3	protein.degradation.cysteine protease	les.3940.2.a1_at	-3.52383	-5.16842	(sgn-u578279): weakly similar to ( 139)ICID_SOLTUweakly similar to ( 179)UniRef90_P16231cluster: wound-induced proteinase inhibitor 1 precursor; n=1; solanum peruvianum|rep: wound-induced proteinase inhibitor 1 precursor - solanum peruvianum (peruvian tomato) (lycopersicon peruvianum) Tomato 200607#2 [19 ESTs aligned] (*GB) gi|124120|sp|P16231|ICI1_SOLPE (e_value=9e-44) RecName:; (*ATH) AT2G38870…
29.5.5	protein.degradation.serine protease	les.2879.1.a1_at	-5.26197	-4.09642	MULTIPLE HITS: (sgn-u595246,sgn-u585000) sgn-u595246: weakly similar to ( 121)AT3G61980| Symbols: | serine protease inhibitor, Kazal-type family protein | chr3:22967319-22967672 REVERSEweakly similar to ( 121)UniRef90_Q8LDJ5cluster: putative uncharacterized protein; n=2; arabidopsis thaliana|rep: putative uncharacterized protein - arabidopsis thaliana (mouse-ear cress) Tomato 200607#2 [1 ESTs ali…
29.6	protein.folding	les.2287.3.a1_at	-2.37995	-2.20669	(sgn-u565417): moderately similar to ( 350)AT5G06130| Symbols: | chaperone protein dnaJ-related | chr5:1853755-1855764 REVERSEmoderately similar to ( 381)UniRef90_A7PPA7cluster: chromosome chr8 scaffold_23, whole genome shotgun sequence; n=2; vitis vinifera|rep: chromosome chr8 scaffold_23, whole genome shotgun sequence - vitis vinifera (grape) Tomato 200607#2 [18 ESTs aligned] (*GB) gi|147792025…
30.2.25	signalling.receptor kinases.wall associated kinase	lesaffx.70335.1.s1_at	-3.73876	-4.78474	(sgn-u563913): weakly similar to ( 160)AT3G57700| Symbols: | protein kinase, putative | chr3:21395894-21396916 FORWARDvery weakly similar to (89.0)CRI4_MAIZEweakly similar to ( 160)UniRef90_Q9SVY4cluster: protein kinase-like protein; n=1; arabidopsis thaliana|rep: protein kinase-like protein - arabidopsis thaliana (mouse-ear cress) Tomato 200607#2 [26 ESTs aligned] (*GB) gi|15230374|ref|NP_191329…
30.3	signalling.calcium	les.923.1.s1_at	-3.05214	-3.32824	MULTIPLE HITS: (sgn-u567628,sgn-u589055) sgn-u567628: highly similar to ( 753)AT3G20410| Symbols: CPK9 | CPK9 (CALMODULIN-DOMAIN PROTEIN KINASE 9); calmodulin-dependent protein kinase/ kinase | chr3:7116394-7118830 FORWARDhighly similar to ( 755)CDPK2_ORYSAhighly similar to ( 995)UniRef90_Q94KH6cluster: calcium-dependent protein kinase cdpk1; n=3; solanaceae|rep: calcium-dependent protein kinase …
30.4.4	signalling.phosphinositides.phosphoinositide phospholipase C	les.1614.1.a1_at	-2.13073	-2.91714	(sgn-u574915): weakly similar to ( 155)AT3G08510| Symbols: ATPLC2 | ATPLC2 (PHOSPHOLIPASE C 2); phospholipase C | chr3:2582632-2585562 REVERSEmoderately similar to ( 202)UniRef90_O49950cluster: 1-phosphatidylinositol-4,5-bisphosphate phosphodiesterase; n=1; solanum tuberosum|rep: 1-phosphatidylinositol-4,5-bisphosphate phosphodiesterase - solanum tuberosum (potato) Tomato 200607#2 [6 ESTs aligned…
30.5	signalling.G-proteins	les.396.1.s1_at	-2.66637	-2.71461	MULTIPLE HITS: (sgn-u592725,sgn-u580744) sgn-u592725: weakly similar to ( 176)AT5G10260| Symbols: AtRABH1e | AtRABH1e (Arabidopsis Rab GTPase homolog H1e); GTP binding | chr5:3219992-3221302 FORWARDvery weakly similar to (92.8)RAB7_SOYBNweakly similar to ( 176)UniRef90_Q9LFT9cluster: gtp-binding protein; n=5; brassicaceae|rep: gtp-binding protein - arabidopsis thaliana (mouse-ear cress) Tomato 20…
30.6	signalling.MAP kinases	les.2874.1.a1_at	-3.59152	-4.2098	MULTIPLE HITS: (sgn-u596802,sgn-u576600) sgn-u596802: moderately similar to ( 324)AT2G43790| Symbols: MPK6, MAPK6, ATMPK6 | ATMPK6 (MAP KINASE 6); MAP kinase/ kinase | chr2:18145554-18147770 FORWARDmoderately similar to ( 337)NTF4_TOBACmoderately similar to ( 337)UniRef90_Q40532cluster: mitogen-activated protein kinase homolog ntf4; n=17; core eudicotyledons|rep: mitogen-activated protein kinase …
31.3	cell.cycle	les.5783.1.s1_at	-2.54186	-2.39827	(sgn-u562743): moderately similar to ( 237)AT3G55520| Symbols: | immunophilin, putative / FKBP-type peptidyl-prolyl cis-trans isomerase, putative | chr3:20605156-20606107 FORWARDvery weakly similar to (96.3)FKB70_WHEATmoderately similar to ( 246)UniRef90_A7PIS3cluster: chromosome chr13 scaffold_17, whole genome shotgun sequence; n=2; vitis vinifera|rep: chromosome chr13 scaffold_17, whole genome …
31.3	cell.cycle	les.519.1.a1_at	-3.29664	-3.62429	(sgn-u568258): weakly similar to ( 156)AT1G47230| Symbols: CYCA3;4 | CYCA3;4; cyclin-dependent protein kinase regulator | chr1:17309192-17311027 FORWARDweakly similar to ( 169)CCNAL_DAUCAmoderately similar to ( 225)UniRef90_Q40492cluster: cyclin a-like protein; n=1; nicotiana tabacum|rep: cyclin a-like protein - nicotiana tabacum (common tobacco) Tomato 200607#2 [7 ESTs aligned] (*GB) gi|1064931|…
31.3	cell.cycle	les.3243.2.s1_at	-3.4192	-3.44856	(sgn-u584537): very weakly similar to (86.3)AT3G25220| Symbols: FKBP15-1 | FKBP15-1 (FK506-binding protein 15 kD-1); FK506 binding / peptidyl-prolyl cis-trans isomerase | chr3:9183928-9185700 FORWARDvery weakly similar to (83.6)FKB15_VICFAvery weakly similar to (90.9)UniRef90_A2WYA7cluster: peptidyl-prolyl cis-trans isomerase; n=2; oryza sativa|rep: peptidyl-prolyl cis-trans isomerase - oryza sat…
31.3.1	cell.cycle.peptidylprolyl isomerase	les.3243.2.s1_at	-3.4192	-3.44856	(sgn-u584537): very weakly similar to (86.3)AT3G25220| Symbols: FKBP15-1 | FKBP15-1 (FK506-binding protein 15 kD-1); FK506 binding / peptidyl-prolyl cis-trans isomerase | chr3:9183928-9185700 FORWARDvery weakly similar to (83.6)FKB15_VICFAvery weakly similar to (90.9)UniRef90_A2WYA7cluster: peptidyl-prolyl cis-trans isomerase; n=2; oryza sativa|rep: peptidyl-prolyl cis-trans isomerase - oryza sat…
33.99	development.unspecified	les.1851.1.a1_at	-3.08127	-3.08406	(sgn-u581675): weakly similar to ( 117)AT3G21600| Symbols: | senescence/dehydration-associated protein-related | chr3:7607084-7608371 REVERSEweakly similar to ( 129)UniRef90_A7PEH2cluster: chromosome chr11 scaffold_13, whole genome shotgun sequence; n=1; vitis vinifera|rep: chromosome chr11 scaffold_13, whole genome shotgun sequence - vitis vinifera (grape) Tomato 200607#2 [3 ESTs aligned] (*GB) …
33.99	development.unspecified	les.2460.2.s1_at	-4.14592	-3.5097	MULTIPLE HITS: (sgn-u594935,sgn-u575774) sgn-u594935: weakly similar to ( 113)OSS2_PEAweakly similar to ( 171)UniRef90_Q39448cluster: specific tissue protein 2; n=1; cicer arietinum|rep: specific tissue protein 2 - cicer arietinum (chickpea) (garbanzo) Tomato 200607#2 [1 ESTs aligned] (*GB) gi|48426429|emb|CAA66109.3| (e_value=4e-44) specific tissue protein 2 [Cicer arietinum]; (*SWP) sp|P17772|O…
33.99	development.unspecified	les.1448.1.a1_at	-4.88964	-5.03641	(sgn-u570489): nearly identical (1032)AT1G48410| Symbols: AGO1 | AGO1 (ARGONAUTE 1) | chr1:17889953-17895560 REVERSEnearly identical (1143)UniRef90_Q2LFC4cluster: ago1-1; n=1; nicotiana benthamiana|rep: ago1-1 - nicotiana benthamiana Tomato 200607#2 [16 ESTs aligned] (*GB) gi|84688906|gb|ABC61502.1| (e_value=0) AGO1-1; (*ATH) AT1G48410.2 (e_value=0) | Symbol: None | argonaute protein (AGO1), iden…
33.99	development.unspecified	les.2460.1.s1_at	-5.03217	-4.48145	MULTIPLE HITS: (sgn-u594935,sgn-u575774) sgn-u594935: weakly similar to ( 113)OSS2_PEAweakly similar to ( 171)UniRef90_Q39448cluster: specific tissue protein 2; n=1; cicer arietinum|rep: specific tissue protein 2 - cicer arietinum (chickpea) (garbanzo) Tomato 200607#2 [1 ESTs aligned] (*GB) gi|48426429|emb|CAA66109.3| (e_value=4e-44) specific tissue protein 2 [Cicer arietinum]; (*SWP) sp|P17772|O…
33.99	development.unspecified	les.949.3.a1_at	-5.82079	-5.61768	(sgn-u583764): moderately similar to ( 266)AT3G15000| Symbols: | Identical to Uncharacterized mitochondrial protein At3g15000 [Arabidopsis Thaliana] (GB:Q9LKA5); similar to plastid developmental protein DAG, putative [Arabidopsis thaliana] (TAIR:AT3G06790.2); similar to unnamed protein product [Vitis vinifera] (GB:CAO39382.1) | chr3:5050328-5052128 FORWARDweakly similar to ( 141)DAG_ANTMAmoderate…
34.2	transport.sugars	les.3756.1.s1_a_at	-5.74005	-5.44341	MULTIPLE HITS: (sgn-u585602,sgn-u585601) sgn-u585602: weakly similar to ( 133)AT2G43330| Symbols: ATINT1 | ATINT1 (INOSITOL TRANSPORTER 1); carbohydrate transmembrane transporter/ sugar:hydrogen ion symporter | chr2:18008212-18010931 FORWARDweakly similar to ( 118)IP22_CAPANmoderately similar to ( 235)UniRef90_Q43710cluster: proteinase inhibitor type-2 tr8 precursor; n=1; solanum lycopersicum|rep…
34.99	transport.misc	les.2156.1.a1_at	-2.3747	-2.31699	(sgn-u574172): highly similar to ( 507)AT2G45620| Symbols: | nucleotidyltransferase family protein | chr2:18800017-18802824 FORWARDhighly similar to ( 530)UniRef90_A7PY51cluster: chromosome chr15 scaffold_37, whole genome shotgun sequence; n=2; vitis vinifera|rep: chromosome chr15 scaffold_37, whole genome shotgun sequence - vitis vinifera (grape) Tomato 200607#2 [7 ESTs aligned] (*GB) gi|1573492…
34.99	transport.misc	les.3529.1.s1_at	-5.96403	-5.27126	(sgn-u595565): nearly identical (1457)AT2G27150| Symbols: AAO3 | AAO3 (ABSCISIC ALDEHYDE OXIDASE 3) | chr2:11609030-11614092 FORWARDnearly identical (1384)ALDOL_ORYSAnearly identical (2585)UniRef90_Q9FV24cluster: aldehyde oxidase; n=2; solanum lycopersicum|rep: aldehyde oxidase - solanum lycopersicum (tomato) (lycopersicon esculentum) Tomato 200607#2 [1 ESTs aligned] (*GB) gi|10764216|gb|AAG22606…
34.99	transport.misc	lesaffx.66461.1.s1_at	-6.53239	-6.8547	(sgn-u586539): moderately similar to ( 243)AT4G23160| Symbols: | protein kinase family protein | chr4:12129496-12134097 FORWARDmoderately similar to ( 323)POLX_TOBAChighly similar to ( 849)UniRef90_A5BSM0cluster: putative uncharacterized protein; n=1; vitis vinifera|rep: putative uncharacterized protein - vitis vinifera (grape) Tomato 200607#2 [17 ESTs aligned] (*GB) gi|147822235|emb|CAN66208.1| …
35.1	not assigned.no ontology	les.1945.1.a1_at	-2.04311	-2.03859	(sgn-u582632): moderately similar to ( 362)AT3G62860| Symbols: | esterase/lipase/thioesterase family protein | chr3:23250552-23253118 REVERSEmoderately similar to ( 370)UniRef90_A7Q0D6cluster: chromosome chr7 scaffold_42, whole genome shotgun sequence; n=1; vitis vinifera|rep: chromosome chr7 scaffold_42, whole genome shotgun sequence - vitis vinifera (grape) Tomato 200607#2 [8 ESTs aligned] (*GB…
35.1	not assigned.no ontology	les.1724.3.a1_at	-2.13874	-2.45441	(sgn-u586347): moderately similar to ( 326)AT5G02790| Symbols: | In2-1 protein, putative | chr5:632875-634856 FORWARDmoderately similar to ( 260)IN21_MAIZEmoderately similar to ( 347)UniRef90_A7PST5cluster: chromosome chr8 scaffold_29, whole genome shotgun sequence; n=2; vitis vinifera|rep: chromosome chr8 scaffold_29, whole genome shotgun sequence - vitis vinifera (grape) Tomato 200607#2 [39 EST…
35.1	not assigned.no ontology	les.2179.3.a1_at	-2.35396	-2.38253	(sgn-u573253): weakly similar to ( 176)AT4G35890| Symbols: | La domain-containing protein | chr4:16997436-17000413 FORWARDmoderately similar to ( 271)UniRef90_A7R117cluster: chromosome chr4 scaffold_333, whole genome shotgun sequence; n=1; vitis vinifera|rep: chromosome chr4 scaffold_333, whole genome shotgun sequence - vitis vinifera (grape) Tomato 200607#2 [43 ESTs aligned] (*GB) gi|157328861|e…
35.1	not assigned.no ontology	lesaffx.67436.1.s1_at	-2.45703	-2.78697	(sgn-u566659): moderately similar to ( 305)AT1G17330| Symbols: | metal-dependent phosphohydrolase HD domain-containing protein-related | chr1:5929959-5931588 FORWARDmoderately similar to ( 326)UniRef90_A7P2V4cluster: chromosome chr1 scaffold_5, whole genome shotgun sequence; n=2; vitis vinifera|rep: chromosome chr1 scaffold_5, whole genome shotgun sequence - vitis vinifera (grape) Tomato 200607#2…
35.1	not assigned.no ontology	les.344.2.s1_at	-2.48767	-2.50103	(sgn-u565260): moderately similar to ( 278)AT2G42770| Symbols: | peroxisomal membrane 22 kDa family protein | chr2:17805712-17807004 REVERSEmoderately similar to ( 302)UniRef90_A7PJM0cluster: chromosome chr12 scaffold_18, whole genome shotgun sequence; n=1; vitis vinifera|rep: chromosome chr12 scaffold_18, whole genome shotgun sequence - vitis vinifera (grape) Tomato 200607#2 [10 ESTs aligned] (*…
35.1	not assigned.no ontology	les.859.1.a1_at	-2.58836	-2.88243	(sgn-u571692): weakly similar to ( 139)AT3G26840| Symbols: | esterase/lipase/thioesterase family protein | chr3:9894045-9897391 FORWARDweakly similar to ( 144)UniRef90_A7PA01cluster: chromosome chr14 scaffold_9, whole genome shotgun sequence; n=1; vitis vinifera|rep: chromosome chr14 scaffold_9, whole genome shotgun sequence - vitis vinifera (grape) Tomato 200607#2 [5 ESTs aligned] (*GB) gi|15734…
35.1	not assigned.no ontology	les.2367.1.a1_at	-2.61598	-2.71212	(sgn-u565959): highly similar to ( 585)AT1G48790| Symbols: | mov34 family protein | chr1:18047593-18051095 REVERSEhighly similar to ( 634)UniRef90_A7PGV7cluster: chromosome chr17 scaffold_16, whole genome shotgun sequence; n=1; vitis vinifera|rep: chromosome chr17 scaffold_16, whole genome shotgun sequence - vitis vinifera (grape) Tomato 200607#2 [30 ESTs aligned] (*GB) gi|157343575|emb|CAO68081.…
35.1	not assigned.no ontology	les.849.1.a1_at	-2.81841	-2.56311	(sgn-u574216): moderately similar to ( 264)AT1G53280| Symbols: | DJ-1 family protein | chr1:19868610-19871009 REVERSEmoderately similar to ( 289)UniRef90_A7P1Y5cluster: chromosome chr19 scaffold_4, whole genome shotgun sequence; n=1; vitis vinifera|rep: chromosome chr19 scaffold_4, whole genome shotgun sequence - vitis vinifera (grape) Tomato 200607#2 [12 ESTs aligned] (*GB) gi|171854671|dbj|BAG1…
35.1	not assigned.no ontology	les.2765.3.s1_a_at	-3.03539	-2.78991	MULTIPLE HITS: (sgn-u566761,sgn-u566762) sgn-u566761: moderately similar to ( 380)AT5G62740| Symbols: | band 7 family protein | chr5:25218546-25219761 FORWARDmoderately similar to ( 380)UniRef90_Q9FM19cluster: hypersensitive-induced response protein; n=4; core eudicotyledons|rep: hypersensitive-induced response protein - arabidopsis thaliana (mouse-ear cress) Tomato 200607#2 [4 ESTs aligned] (*GB…
35.1.40	not assigned.no ontology.glycine rich proteins	les.3274.3.a1_at	-3.24574	-2.96571	(sgn-u569027): very weakly similar to (95.1)AT4G08230| Symbols: | glycine-rich protein | chr4:5188044-5189571 REVERSEweakly similar to ( 109)UniRef90_A7NV91cluster: chromosome chr18 scaffold_1, whole genome shotgun sequence; n=2; vitis vinifera|rep: chromosome chr18 scaffold_1, whole genome shotgun sequence - vitis vinifera (grape) Tomato 200607#2 [34 ESTs aligned] (*GB) gi|147801093|emb|CAN71044…
35.2	not assigned.unknown	les.3268.2.a1_at	-2.07378	-2.30113	(sgn-u574977): Tomato 200607#2 [15 ESTs aligned]
35.2	not assigned.unknown	les.357.2.a1_at	-2.10593	-2.32014	MULTIPLE HITS: (sgn-u579260,sgn-u581435) sgn-u579260: weakly similar to ( 119)AT1G50900| Symbols: | similar to hypothetical protein [Vitis vinifera] (GB:CAN65357.1); similar to unnamed protein product [Vitis vinifera] (GB:CAO38995.1); contains InterPro domain Ankyrin (InterPro:IPR002110) | chr1:18869940-18870682 FORWARDweakly similar to ( 135)UniRef90_A7P0U5cluster: chromosome chr19 scaffold_4, w…
35.2	not assigned.unknown	les.1379.1.a1_at	-2.13168	-2.19667	(sgn-u570155): Tomato 200607#2 [3 ESTs aligned] (*GB) gi|218184767|gb|EEC67194.1| (e_value=4e-11) hypothetical; (*ATH) AT5G25250.1 (e_value=1e-12) | Symbol: None | expressed protein | chr5:8749730-8751639 FORWARD | Aliases: F21J6.108, F21J6_108;
35.2	not assigned.unknown	les.1175.3.a1_at	-2.14761	-2.55294	NO_MATCH
35.2	not assigned.unknown	les.4386.2.s1_at	-2.16292	-2.29938	(sgn-u580100): Tomato 200607#2 [38 ESTs aligned]
35.2	not assigned.unknown	les.619.1.a1_at	-2.17712	-2.43687	(sgn-u569681): highly similar to ( 539)AT1G08040| Symbols: | similar to unknown protein [Arabidopsis thaliana] (TAIR:AT2G28310.2); similar to unknown protein [Arabidopsis thaliana] (TAIR:AT2G28310.1); similar to unnamed protein product [Vitis vinifera] (GB:CAO21860.1); contains InterPro domain Protein of unknown function DUF707 (InterPro:IPR007877) | chr1:2495504-2497970 REVERSEhighly similar to …
35.2	not assigned.unknown	les.3127.1.s1_a_at	-2.17924	-2.00428	NO_MATCH
35.2	not assigned.unknown	les.2049.1.a1_at	-2.20331	-2.31299	(sgn-u569836): moderately similar to ( 213)AT3G48470| Symbols: EMB2423 | EMB2423 (EMBRYO DEFECTIVE 2423) | chr3:17962674-17967739 FORWARDmoderately similar to ( 232)UniRef90_A7QZ26cluster: chromosome chr17 scaffold_263, whole genome shotgun sequence; n=1; vitis vinifera|rep: chromosome chr17 scaffold_263, whole genome shotgun sequence - vitis vinifera (grape) Tomato 200607#2 [5 ESTs aligned] (*GB…
35.2	not assigned.unknown	les.1440.2.a1_at	-2.39633	-2.61045	(sgn-u582420): weakly similar to ( 119)AT3G05810| Symbols: | similar to unknown protein [Arabidopsis thaliana] (TAIR:AT5G26800.1); similar to unknown [Populus trichocarpa] (GB:ABK93627.1) | chr3:1731265-1732327 REVERSEweakly similar to ( 132)UniRef90_A7PRP8cluster: chromosome chr14 scaffold_27, whole genome shotgun sequence; n=2; vitis vinifera|rep: chromosome chr14 scaffold_27, whole genome shot…
35.2	not assigned.unknown	les.776.1.a1_at	-2.41054	-2.27752	(sgn-u580229): very weakly similar to (89.7)UniRef90_Q2LAJ3cluster: auxin response factor 2; n=1; solanum lycopersicum|rep: auxin response factor 2 - solanum lycopersicum (tomato) (lycopersicon esculentum) Tomato 200607#2 [6 ESTs aligned] (*GB) gi|85069279|gb|ABC69711.1| (e_value=5e-16) auxin;
35.2	not assigned.unknown	les.346.1.a1_at	-2.47823	-2.41693	(sgn-u576399): moderately similar to ( 212)AT2G45980| Symbols: | similar to unknown protein [Arabidopsis thaliana] (TAIR:AT4G00355.2); similar to unknown protein [Arabidopsis thaliana] (TAIR:AT4G00355.3); similar to unknown protein [Arabidopsis thaliana] (TAIR:AT4G00355.1); similar to unknown [Populus trichocarpa] (GB:ABK94390.1) | chr2:18924753-18925642 REVERSEmoderately similar to ( 212)UniRef9…
35.2	not assigned.unknown	les.2957.1.a1_at	-2.51539	-3.61332	MULTIPLE HITS: (sgn-u582661,sgn-u582660,sgn-u587899) sgn-u582661: Tomato 200607#2 [14 ESTs aligned] sgn-u582660: Tomato 200607#2 [19 ESTs aligned] sgn-u587899: very weakly similar to (97.4)AT1G68680| Symbols: | similar to unknown [Populus trichocarpa] (GB:ABK93653.1) | chr1:25789290-25790285 FORWARDvery weakly similar to (97.4)UniRef90_Q8L9R6cluster: putative uncharacterized protein; n=1; arabido…
35.2	not assigned.unknown	les.4515.1.a1_at	-2.52584	-2.64359	(sgn-u581184): very weakly similar to (81.3)UniRef90_A7QM14cluster: chromosome undetermined scaffold_123, whole genome shotgun sequence; n=2; vitis vinifera|rep: chromosome undetermined scaffold_123, whole genome shotgun sequence - vitis vinifera (grape) Tomato 200607#2 [13 ESTs aligned] (*GB) gi|157357742|emb|CAO64736.1| (e_value=2e-13) unnamed; (*ATH) AT5G09570.1 (e_value=3e-12) | Symbol: None …
35.2	not assigned.unknown	les.1780.1.a1_at	-2.52701	-2.73411	(sgn-u573396): very weakly similar to (85.5)UniRef90_A7Q5G7cluster: chromosome undetermined scaffold_53, whole genome shotgun sequence; n=1; vitis vinifera|rep: chromosome undetermined scaffold_53, whole genome shotgun sequence - vitis vinifera (grape) Tomato 200607#2 [8 ESTs aligned] (*GB) gi|118482465|gb|ABK93155.1| (e_value=2e-15) unknown; (*ATH) AT3G54085.1 (e_value=9e-12) |;
35.2	not assigned.unknown	les.3924.1.s1_at	-2.59759	-2.92086	NO_MATCH
35.2	not assigned.unknown	les.3593.1.s1_at	-2.61791	-3.81006	(sgn-u581493): Tomato 200607#2 [37 ESTs aligned]
35.2	not assigned.unknown	lesaffx.23397.1.s1_at	-2.64986	-2.80959	(sgn-u569870): moderately similar to ( 317)AT1G09290| Symbols: | similar to unnamed protein product [Vitis vinifera] (GB:CAO42450.1) | chr1:3001684-3003717 REVERSEmoderately similar to ( 360)UniRef90_A7P442cluster: chromosome chr1 scaffold_5, whole genome shotgun sequence; n=1; vitis vinifera|rep: chromosome chr1 scaffold_5, whole genome shotgun sequence - vitis vinifera (grape) Tomato 200607#2 […
35.2	not assigned.unknown	les.1453.1.a1_at	-2.68837	-2.98784	(sgn-u585595): Tomato 200607#2 [2 ESTs aligned]
35.2	not assigned.unknown	les.948.1.a1_at	-2.69232	-2.94108	(sgn-u603772): Tomato 200607#2 [1 ESTs aligned]
35.2	not assigned.unknown	les.2327.1.a1_at	-2.73659	-2.35594	NO_MATCH
35.2	not assigned.unknown	lesaffx.66767.1.s1_at	-2.7665	-2.45017	(sgn-u579626): moderately similar to ( 238)AT2G42610| Symbols: | similar to unknown protein [Arabidopsis thaliana] (TAIR:AT1G07090.1); similar to hypothetical protein [Vitis vinifera] (GB:CAN66524.1); contains InterPro domain Protein of unknown function DUF640 (InterPro:IPR006936) | chr2:17755082-17755615 FORWARDmoderately similar to ( 245)UniRef90_A5B0M0cluster: putative uncharacterized protein;…
35.2	not assigned.unknown	les.898.1.a1_at	-2.81625	-2.51559	(sgn-u585735): moderately similar to ( 244)AT3G53010| Symbols: | similar to unknown protein [Arabidopsis thaliana] (TAIR:AT4G34215.2); similar to hydrolase [Arabidopsis thaliana] (TAIR:AT4G34215.1); similar to unnamed protein product [Vitis vinifera] (GB:CAO47861.1); contains InterPro domain Protein of unknown function DUF303, acetylesterase putative (InterPro:IPR005181) | chr3:19667581-19668906 …
35.2	not assigned.unknown	les.1618.1.a1_at	-2.85165	-2.32237	NO_MATCH
35.2	not assigned.unknown	les.773.1.a1_at	-2.87516	-3.39793	(sgn-u565611): Tomato 200607#2 [6 ESTs aligned]
35.2	not assigned.unknown	les.3227.3.a1_at	-2.8958	-3.15037	(sgn-u572919): moderately similar to ( 229)AT4G32930| Symbols: | similar to unnamed protein product [Vitis vinifera] (GB:CAO43772.1); contains InterPro domain Protein of unknown function DUF866, eukaryotic (InterPro:IPR008584) | chr4:15898881-15900188 FORWARDmoderately similar to ( 239)UniRef90_A7P4H3cluster: chromosome chr4 scaffold_6, whole genome shotgun sequence; n=1; vitis vinifera|rep: chro…
35.2	not assigned.unknown	les.2422.2.a1_at	-2.95509	-3.0035	(sgn-u579237): Tomato 200607#2 [24 ESTs aligned]
35.2	not assigned.unknown	les.5835.1.s1_at	-2.96468	-2.84175	(sgn-u572399): moderately similar to ( 365)AT5G51020| Symbols: | similar to hypothetical protein [Vitis vinifera] (GB:CAN83158.1); contains InterPro domain Protein of unknown function DUF1001 (InterPro:IPR010404) | chr5:20762786-20764391 REVERSEmoderately similar to ( 397)UniRef90_A5BED1cluster: putative uncharacterized protein; n=1; vitis vinifera|rep: putative uncharacterized protein - vitis vi…
35.2	not assigned.unknown	les.363.1.a1_at	-2.98226	-3.052	(sgn-u585811): weakly similar to ( 102)AT1G48200| Symbols: | similar to unnamed protein product [Vitis vinifera] (GB:CAO61860.1) | chr1:17800739-17801521 REVERSEweakly similar to ( 110)UniRef90_A7NVC7cluster: chromosome chr18 scaffold_1, whole genome shotgun sequence; n=2; vitis vinifera|rep: chromosome chr18 scaffold_1, whole genome shotgun sequence - vitis vinifera (grape) Tomato 200607#2 [10 E…
35.2	not assigned.unknown	les.1116.1.a1_at	-3.00798	-2.42208	(sgn-u585355): Tomato 200607#2 [4 ESTs aligned]
35.2	not assigned.unknown	les.5914.1.s1_at	-3.01466	-2.87208	MULTIPLE HITS: (sgn-u586487,sgn-u587955) sgn-u586487: moderately similar to ( 279)AT5G20150| Symbols: | SPX (SYG1/Pho81/XPR1) domain-containing protein | chr5:6802431-6803369 FORWARDhighly similar to ( 502)UniRef90_Q6A1K8cluster: ids4-like protein; n=1; solanum lycopersicum|rep: ids4-like protein - solanum lycopersicum (tomato) (lycopersicon esculentum) Tomato 200607#2 [32 ESTs aligned] (*GB) gi|…
35.2	not assigned.unknown	les.1111.1.a1_at	-3.1413	-2.84012	NO_MATCH
35.2	not assigned.unknown	les.4462.1.s1_at	-3.14775	-3.29724	(sgn-u595243): Tomato 200607#2 [1 ESTs aligned]
35.2	not assigned.unknown	les.340.1.a1_at	-3.15304	-2.66293	NO_MATCH
35.2	not assigned.unknown	les.706.1.a1_at	-3.15874	-3.27455	(sgn-u598409): weakly similar to ( 103)AT5G38660| Symbols: APE1 | APE1 (ACCLIMATION OF PHOTOSYNTHESIS TO ENVIRONMENT) | chr5:15490515-15492727 REVERSEweakly similar to ( 123)UniRef90_A7PAM3cluster: chromosome chr14 scaffold_9, whole genome shotgun sequence; n=1; vitis vinifera|rep: chromosome chr14 scaffold_9, whole genome shotgun sequence - vitis vinifera (grape) Tomato 200607#2 [1 ESTs aligned]…
35.2	not assigned.unknown	les.5733.1.s1_at	-3.19261	-3.41436	(sgn-u582400): moderately similar to ( 295)AT4G10360| Symbols: | similar to unknown protein [Arabidopsis thaliana] (TAIR:AT1G31300.2); similar to unknown protein [Arabidopsis thaliana] (TAIR:AT1G31300.1); similar to unnamed protein product [Vitis vinifera] (GB:CAO21274.1); contains InterPro domain TRAM, LAG1 and CLN8 homology; (InterPro:IPR006634); contains InterPro domain Protein of unknown func…
35.2	not assigned.unknown	les.3635.1.s1_at	-3.23009	-3.55758	NO_MATCH
35.2	not assigned.unknown	les.1732.1.s1_at	-3.26011	-2.71149	NO_MATCH
35.2	not assigned.unknown	les.1660.1.a1_at	-3.31712	-2.94386	(sgn-u585435): Tomato 200607#2 [3 ESTs aligned]
35.2	not assigned.unknown	lesaffx.47601.1.s1_at	-3.34123	-2.90328	(sgn-u572664): moderately similar to ( 255)AT1G02870| Symbols: | similar to unnamed protein product [Vitis vinifera] (GB:CAO39998.1); contains domain PD099709 (PD099709) | chr1:637401-638603 REVERSEmoderately similar to ( 265)UniRef90_A7Q0B3cluster: chromosome chr7 scaffold_42, whole genome shotgun sequence; n=1; vitis vinifera|rep: chromosome chr7 scaffold_42, whole genome shotgun sequence - vit…
35.2	not assigned.unknown	les.5931.1.s1_at	-3.45975	-3.29652	(sgn-u572636): Tomato 200607#2 [17 ESTs aligned]
35.2	not assigned.unknown	les.2879.3.s1_at	-3.46302	-3.15503	(sgn-u585000): weakly similar to ( 103)AT4G38100| Symbols: | threonine endopeptidase | chr4:17887027-17888171 REVERSEweakly similar to ( 151)UniRef90_A7R0J5cluster: chromosome undetermined scaffold_310, whole genome shotgun sequence; n=1; vitis vinifera|rep: chromosome undetermined scaffold_310, whole genome shotgun sequence - vitis vinifera (grape) Tomato 200607#2 [18 ESTs aligned] (*GB) gi|1573…
35.2	not assigned.unknown	les.2083.1.a1_at	-3.52391	-3.51934	NO_MATCH
35.2	not assigned.unknown	les.1805.1.a1_at	-3.70807	-3.11662	(sgn-u580886): very weakly similar to (83.6)AT4G28740| Symbols: | similar to LPA1 (LOW PSII ACCUMULATION1), binding [Arabidopsis thaliana] (TAIR:AT1G02910.1); similar to OSJNBa0043L24.5 [Oryza sativa (japonica cultivar-group)] (GB:CAE04717.1); similar to unnamed protein product [Vitis vinifera] (GB:CAO40509.1) | chr4:14201057-14202548 FORWARDvery weakly similar to (88.6)UniRef90_Q7F951cluster: os…
35.2	not assigned.unknown	les.5886.1.s1_at	-3.71206	-4.65044	(sgn-u569910): Tomato 200607#2 [23 ESTs aligned]
35.2	not assigned.unknown	les.1671.1.a1_at	-3.73735	-2.31559	(sgn-u566119): moderately similar to ( 322)AT1G20830| Symbols: | similar to unnamed protein product [Vitis vinifera] (GB:CAO66272.1) | chr1:7242922-7244725 FORWARDmoderately similar to ( 383)UniRef90_A7QPF4cluster: chromosome chr18 scaffold_137, whole genome shotgun sequence; n=1; vitis vinifera|rep: chromosome chr18 scaffold_137, whole genome shotgun sequence - vitis vinifera (grape) Tomato 2006…
35.2	not assigned.unknown	les.2493.1.a1_at	-3.73821	-3.25024	(sgn-u585667): Tomato 200607#2 [2 ESTs aligned] (*GB) gi|157342030|emb|CAO63486.1| (e_value=6e-11) unnamed;
35.2	not assigned.unknown	les.2227.1.a1_at	-3.80089	-3.92274	(sgn-u573656): Tomato 200607#2 [17 ESTs aligned]
35.2	not assigned.unknown	les.3186.3.a1_at	-3.9497	-4.12501	(sgn-u580862): Tomato 200607#2 [13 ESTs aligned] (*GB) gi|51997113|emb|CAH03797.1| (e_value=2e-13) Gty37;
35.2	not assigned.unknown	les.4203.1.a1_at	-4.00669	-3.87853	NO_MATCH
35.2	not assigned.unknown	les.1676.1.a1_at	-4.0313	-3.77748	(sgn-u565430): moderately similar to ( 370)AT3G18790| Symbols: | similar to hypothetical protein [Vitis vinifera] (GB:CAN60270.1); contains InterPro domain Isy1-like splicing (InterPro:IPR009360) | chr3:6477859-6478761 FORWARDmoderately similar to ( 409)UniRef90_A5AII6cluster: putative uncharacterized protein; n=1; vitis vinifera|rep: putative uncharacterized protein - vitis vinifera (grape) Toma…
35.2	not assigned.unknown	les.375.1.a1_at	-4.08254	-4.09204	(sgn-u571783): weakly similar to ( 110)AT2G27830| Symbols: | similar to pentatricopeptide (PPR) repeat-containing protein [Arabidopsis thaliana] (TAIR:AT4G22760.1); similar to hypothetical protein [Catharanthus roseus] (GB:CAC09928.1) | chr2:11867811-11868383 FORWARDweakly similar to ( 129)UniRef90_A7QYS6cluster: chromosome undetermined scaffold_254, whole genome shotgun sequence; n=1; vitis vini…
35.2	not assigned.unknown	les.457.2.a1_at	-4.20108	-3.91538	MULTIPLE HITS: (sgn-u576068,sgn-u586737) sgn-u576068: weakly similar to ( 116)AT1G60870| Symbols: MEE9 | MEE9 (maternal effect embryo arrest 9) | chr1:22413377-22413892 FORWARDweakly similar to ( 155)UniRef90_A5BZL8cluster: putative uncharacterized protein; n=2; vitis vinifera|rep: putative uncharacterized protein - vitis vinifera (grape) Tomato 200607#2 [12 ESTs aligned] (*GB) gi|147780320|emb|C…
35.2	not assigned.unknown	les.3186.1.s1_at	-4.24507	-4.43364	(sgn-u580862): Tomato 200607#2 [13 ESTs aligned] (*GB) gi|51997113|emb|CAH03797.1| (e_value=2e-13) Gty37;
35.2	not assigned.unknown	les.2214.1.a1_at	-4.36738	-3.85396	(sgn-u583420): weakly similar to ( 157)AT3G17300| Symbols: | similar to unnamed protein product [Vitis vinifera] (GB:CAO70895.1) | chr3:5907665-5908701 FORWARDweakly similar to ( 164)UniRef90_A7NVV6cluster: chromosome chr5 scaffold_2, whole genome shotgun sequence; n=1; vitis vinifera|rep: chromosome chr5 scaffold_2, whole genome shotgun sequence - vitis vinifera (grape) Tomato 200607#2 [3 ESTs a…
35.2	not assigned.unknown	les.1234.1.a1_at	-4.4373	-4.43796	(sgn-u567420): moderately similar to ( 387)AT5G51200| Symbols: | similar to unnamed protein product [Vitis vinifera] (GB:CAO65658.1); similar to predicted protein [Physcomitrella patens subsp. patens] (GB:EDQ59031.1); similar to hypothetical protein OsI_006148 [Oryza sativa (indica cultivar-group)] (GB:EAY84915.1) | chr5:20822152-20836634 FORWARDmoderately similar to ( 410)UniRef90_Q2HVT7cluster:…
35.2	not assigned.unknown	les.658.2.a1_at	-4.53273	-4.6807	(sgn-u582804): very weakly similar to (87.8)AT1G53560| Symbols: | similar to unknown protein [Arabidopsis thaliana] (TAIR:AT1G17080.1); similar to unknown [Populus trichocarpa] (GB:ABK95219.1); contains domain PTHR10052 (PTHR10052); contains domain PTHR10052:SF2 (PTHR10052:SF2) | chr1:19988576-19989628 REVERSEvery weakly similar to ( 100)UniRef90_A7QSI4cluster: chromosome undetermined scaffold_16…
35.2	not assigned.unknown	les.2595.1.a1_at	-4.58593	-4.85526	NO_MATCH
35.2	not assigned.unknown	les.2165.2.a1_at	-4.6688	-3.65241	(sgn-u586285): weakly similar to ( 131)AT5G42070| Symbols: | similar to unnamed protein product [Vitis vinifera] (GB:CAO69519.1) | chr5:16836346-16837347 REVERSEweakly similar to ( 141)UniRef90_A7QU77cluster: chromosome chr2 scaffold_176, whole genome shotgun sequence; n=1; vitis vinifera|rep: chromosome chr2 scaffold_176, whole genome shotgun sequence - vitis vinifera (grape) Tomato 200607#2 [13…
35.2	not assigned.unknown	les.1757.1.a1_at	-4.84063	-4.49652	(sgn-u579247): Tomato 200607#2 [6 ESTs aligned]
35.2	not assigned.unknown	les.1243.1.a1_at	-4.88295	-6.01034	(sgn-u575183): weakly similar to ( 141)AT1G70420| Symbols: | similar to unknown protein [Arabidopsis thaliana] (TAIR:AT1G23710.1); similar to unnamed protein product [Vitis vinifera] (GB:CAO66069.1); contains InterPro domain Protein of unknown function DUF1645 (InterPro:IPR012442) | chr1:26543503-26544321 REVERSEweakly similar to ( 166)UniRef90_A7QNW9cluster: chromosome chr1 scaffold_135, whole g…
35.2	not assigned.unknown	les.396.2.a1_at	-4.90159	-3.92781	NO_MATCH
35.2	not assigned.unknown	les.1871.2.a1_a_at	-4.96741	-5.41119	NO_MATCH
35.2	not assigned.unknown	les.3040.2.a1_at	-4.98663	-5.10373	(sgn-u584925): Tomato 200607#2 [34 ESTs aligned] (*GB) gi|118482429|gb|ABK93137.1| (e_value=5e-13) unknown;
35.2	not assigned.unknown	les.5564.1.s1_at	-5.11121	-4.90507	(sgn-u583400): Tomato 200607#2 [14 ESTs aligned]
35.2	not assigned.unknown	les.1052.1.a1_at	-5.30745	-5.01068	(sgn-u586455): highly similar to ( 588)AT4G08540| Symbols: | similar to unknown protein [Arabidopsis thaliana] (TAIR:AT1G77890.1); similar to unnamed protein product [Vitis vinifera] (GB:CAO61775.1); contains domain PTHR21297 (PTHR21297) | chr4:5433757-5436323 FORWARDhighly similar to ( 671)UniRef90_A7NV42cluster: chromosome chr18 scaffold_1, whole genome shotgun sequence; n=1; vitis vinifera|rep…
35.2	not assigned.unknown	les.3204.1.s1_at	-5.35128	-4.83981	MULTIPLE HITS: (sgn-u578456,sgn-u577845,sgn-u578194) sgn-u578456: Tomato 200607#2 [466 ESTs aligned] sgn-u577845: Tomato 200607#2 [2 ESTs aligned] sgn-u578194: Tomato 200607#2 [6 ESTs aligned]
35.2	not assigned.unknown	les.1037.1.a1_at	-5.78438	-5.49756	(sgn-u581792): moderately similar to ( 316)AT3G59780| Symbols: | similar to unknown protein [Arabidopsis thaliana] (TAIR:AT5G23060.1); similar to unnamed protein product [Vitis vinifera] (GB:CAO46311.1); contains InterPro domain Rhodanese-like (InterPro:IPR001763) | chr3:22098322-22101301 FORWARDmoderately similar to ( 345)UniRef90_A5B4P8cluster: putative uncharacterized protein; n=1; vitis vinif…
35.2	not assigned.unknown	les.2174.1.s1_at	-5.97601	-6.12727	MULTIPLE HITS: (sgn-u578793,sgn-u578620) sgn-u578793: weakly similar to ( 129)AT5G24860| Symbols: FPF, FPF1 | FPF1 (FLOWERING PROMOTING FACTOR 1) | chr5:8541825-8542157 FORWARDweakly similar to ( 177)UniRef90_Q6RIB0cluster: flowering promoting factor-like 1; n=1; nicotiana tabacum|rep: flowering promoting factor-like 1 - nicotiana tabacum (common tobacco) Tomato 200607#2 [5 ESTs aligned] (*GB) gi…
35.2	not assigned.unknown	les.1485.2.a1_at	-6.8089	-6.0759	(sgn-u570211): Tomato 200607#2 [23 ESTs aligned]
35.2	not assigned.unknown	les.2062.1.s1_at	-6.96458	-7.00906	(sgn-u568885): weakly similar to ( 125)AT1G04850| Symbols: | ubiquitin-associated (UBA)/TS-N domain-containing protein | chr1:1365310-1368705 REVERSEweakly similar to ( 125)UniRef90_Q9MAT3cluster: f13m7.16 protein; n=1; arabidopsis thaliana|rep: f13m7.16 protein - arabidopsis thaliana (mouse-ear cress) Tomato 200607#2 [40 ESTs aligned] (*GB) gi|18390444|ref|NP_563718.1| (e_value=7e-27) expressed …
35.2	not assigned.unknown	les.4426.1.a1_s_at	-7.96406	-8.73547	MULTIPLE HITS: (sgn-u590663,sgn-u592274,sgn-u578047) sgn-u590663: very weakly similar to (87.8)UniRef90_Q43513cluster: metallothionein-like protein type 2; n=4; solanaceae|rep: metallothionein-like protein type 2 - solanum lycopersicum (tomato) (lycopersicon esculentum) Tomato 200607#2 [1 ESTs aligned] (*GB) gi|2497899|sp|Q43513|MT2Y_SOLLC (e_value=7e-16) RecName:; (*SWP) sp|Q43513|MT2Y_SOLLC (e_…
35.2	not assigned.unknown	les.2001.1.s1_at	-8.40865	-7.50345	(sgn-u580843): weakly similar to ( 127)UniRef90_Q53U36cluster: putative uncharacterized protein; n=1; solanum lycopersicum|rep: putative uncharacterized protein - solanum lycopersicum (tomato) (lycopersicon esculentum) Tomato 200607#2 [13 ESTs aligned] (*GB) gi|62751097|dbj|BAD95796.1| (e_value=6e-41) hypothetical;
35.3	not assigned.disagreeing hits	les.2700.1.s1_at	-3.46636	-3.14328	MULTIPLE DISAGREEING HITS: (sgn-u579218,sgn-u580910,sgn-u580098,sgn-u592206) sgn-u579218: weakly similar to ( 196)UniRef90_Q9XG73cluster: putative polyprotein; n=12; nicotiana tabacum|rep: putative polyprotein - nicotiana tabacum (common tobacco) Tomato 200607#2 [20 ESTs aligned] (*GB) gi|15963354|emb|CAC88781.1| (e_value=2e-48) putative polyprotein [Nicotiana tabacum]; (*SWP) sp|P05400|POL_CERV …

## Sheet: Table S6
Supplementary Table S6 (Excel file). Functional classification list of repressed (downregulated) genes found only in drought stress (DS) condition (76) in the comparison of S. pennellii (acc. PE47) versus S. lycopersicum (cv. P73). The list has been prepared using MapMan software (Thimm et al., 2004, Ref. 29). Slyc_AFFY_SGN_BUILD2_070709 database was loaded and used for this functional analysis. …
BinCode	BinName	elements	p-value	Wilcoxon Rank Sum Test, Benjamini-Hochberg corrected
35	not assigned	27	0.820044
34	transport	1	0.820044
20	stress	2	0.820044
1	PS	3	0.820044
10	cell wall	1	0.820044
26	misc	12	0.820044
16	secondary metabolism	3	0.820044
11	lipid metabolism	7	0.820044
29	protein	3	0.820044
28	DNA	2	0.820044
21	redox.regulation	1	0.820044
13	amino acid metabolism	1	0.820044
30	signalling	4	0.820044
17	hormone metabolism	4	0.820044
8	TCA / org. transformation	1	0.820044
2	major CHO metabolism	1	0.820044
27	RNA	3	0.820044
35.2	not assigned.unknown	20	0.820044
26.2	misc.UDP glucosyl and glucoronyl transferases	6	0.820044
29.2	protein.synthesis	1	0.820044
29.2.3	protein.synthesis.initiation	1	0.820044
30.3	signalling.calcium	1	0.820044
26.18	misc.invertase/pectin methylesterase inhibitor family protein	1	0.820044
26.9	misc.glutathione S transferases	1	0.820044
26.10	misc.cytochrome P450	1	0.820044
11.3	lipid metabolism.Phospholipid synthesis	1	0.820044
26.12	misc.peroxidases	1	0.820044
1.1.1	PS.lightreaction.photosystem II	1	0.820044
1.1.1.1	PS.lightreaction.photosystem II.LHC-II	1	0.820044
34.99	transport.misc	1	0.820044
16.4	secondary metabolism.N misc	1	0.820044
16.4.1	secondary metabolism.N misc.alkaloid-like	1	0.820044
20.1	stress.biotic	2	0.820044
1.1	PS.lightreaction	3	0.820044
11.8.4	lipid metabolism.'exotics' (steroids, squalene etc).3-beta hydroxysteroid dehydrogenase/isomerase	1	0.820044
27.4	RNA.RNA binding	1	0.820044
11.8.2	lipid metabolism.'exotics' (steroids, squalene etc).methylsterol monooxygenase	3	0.820044
10.1	cell wall.precursor synthesis	1	0.820044
10.1.7	cell wall.precursor synthesis.GMD	1	0.820044
30.2	signalling.receptor kinases	1	0.820044
30.2.17	signalling.receptor kinases.DUF 26	1	0.820044
30.1	signalling.in sugar and nutrient physiology	1	0.820044
17.3	hormone metabolism.brassinosteroid	1	0.820044
17.3.1	hormone metabolism.brassinosteroid.synthesis-degradation	1	0.820044
17.3.1.2	hormone metabolism.brassinosteroid.synthesis-degradation.sterols	1	0.820044
17.3.1.2.8	hormone metabolism.brassinosteroid.synthesis-degradation.sterols.DWF1	1	0.820044
17.8	hormone metabolism.salicylic acid	1	0.820044
17.8.1	hormone metabolism.salicylic acid.synthesis-degradation	1	0.820044
29.5.11.4	protein.degradation.ubiquitin.E3	1	0.820044
29.5.11.4.2	protein.degradation.ubiquitin.E3.RING	1	0.820044
17.2	hormone metabolism.auxin	1	0.820044
17.2.3	hormone metabolism.auxin.induced-regulated-responsive-activated	1	0.820044
30.4	signalling.phosphinositides	1	0.820044
30.4.5	signalling.phosphinositides.inositol-1,3,4-trisphosphate 5/6-kinase	1	0.820044
28.1	DNA.synthesis/chromatin structure	2	0.820044
35.1.5	not assigned.no ontology.pentatricopeptide (PPR) repeat-containing protein	1	0.820044
11.1	lipid metabolism.FA synthesis and FA elongation	1	0.820044
11.1.12	lipid metabolism.FA synthesis and FA elongation.ACP protein	1	0.820044
11.8	lipid metabolism.'exotics' (steroids, squalene etc)	5	0.820044
21.2	redox.ascorbate and glutathione	1	0.820044
21.2.2	redox.ascorbate and glutathione.glutathione	1	0.820044
26.19	misc.plastocyanin-like	1	0.820044
13.2	amino acid metabolism.degradation	1	0.820044
13.2.3	amino acid metabolism.degradation.aspartate family	1	0.820044
13.2.3.1	amino acid metabolism.degradation.aspartate family.asparagine	1	0.820044
27.3.3	RNA.regulation of transcription.AP2/EREBP, APETALA2/Ethylene-responsive element binding protein family	1	0.820044
16.8.3	secondary metabolism.flavonoids.dihydroflavonols	1	0.820044
29.5.11.20	protein.degradation.ubiquitin.proteasom	1	0.820044
16.8	secondary metabolism.flavonoids	2	0.820044
8.2	TCA / org. transformation.other organic acid transformations	1	0.820044
8.2.10	TCA / org. transformation.other organic acid transformaitons.malic	1	0.820044
2.1	major CHO metabolism.synthesis	1	0.820044
2.1.2	major CHO metabolism.synthesis.starch	1	0.820044
2.1.2.1	major CHO metabolism.synthesis.starch.AGPase	1	0.820044
1.1.40	PS.lightreaction.cyclic electron flow-chlororespiration	1	0.820044
1.1.5	PS.lightreaction.other electron carrier (ox/red)	1	0.833287
1.1.5.2	PS.lightreaction.other electron carrier (ox/red).ferredoxin	1	0.833287
27.3	RNA.regulation of transcription	2	0.833287
17.5	hormone metabolism.ethylene	1	0.833287
17.5.1	hormone metabolism.ethylene.synthesis-degradation	1	0.833287
28.1.3	DNA.synthesis/chromatin structure.histone	1	0.833287
35.1.40	not assigned.no ontology.glycine rich proteins	1	0.859369
29.5	protein.degradation	2	0.859369
29.5.11	protein.degradation.ubiquitin	2	0.859369
26.22	misc.short chain dehydrogenase/reductase (SDR)	1	0.867029
16.8.5	secondary metabolism.flavonoids.isoflavonols	1	0.893548
27.3.32	RNA.regulation of transcription.WRKY domain transcription factor family	1	0.91972
35.1	not assigned.no ontology	7	0.921301
BinCode	BinName	Probeset ID	Fold-change PE47DSvP73DS	description
1.1.1.1	PS.lightreaction.photosystem II.LHC-II	les.4345.4.a1_at	-2.71372	(sgn-u578505): moderately similar to ( 471)AT1G29930| Symbols: AB140, CAB140, LHCB1.3, CAB1 | CAB1 (CHLOROPHYLL A/B BINDING PROTEIN 1); chlorophyll binding | chr1:10478055-10478858 FORWARDhighly similar to ( 509)CB22_TOBAChighly similar to ( 516)UniRef90_P07370cluster: chlorophyll a-b binding protein 1b, chloroplast precursor; n=25; magnoliophyta|rep: chlorophyll a-b binding protein 1b, chloropla…
1.1.40	PS.lightreaction.cyclic electron flow-chlororespiration	les.1832.1.a1_at	-2.3794	MULTIPLE HITS: (sgn-u596234,sgn-u565739) sgn-u596234: weakly similar to ( 151)AT2G05620| Symbols: PGR5 | PGR5 (PROTON GRADIENT REGULATION 5) | chr2:2081201-2081684 REVERSEweakly similar to ( 156)UniRef90_A7NXH1cluster: chromosome chr5 scaffold_2, whole genome shotgun sequence; n=2; vitis vinifera|rep: chromosome chr5 scaffold_2, whole genome shotgun sequence - vitis vinifera (grape) Tomato 200607…
1.1.5.2	PS.lightreaction.other electron carrier (ox/red).ferredoxin	les.3234.1.a1_at	-2.37622	(sgn-u579122): weakly similar to ( 197)AT1G60950| Symbols: ATFD2, FED A | FED A (FERREDOXIN 2); 2 iron, 2 sulfur cluster binding / electron carrier/ iron-sulfur cluster binding | chr1:22448230-22448676 FORWARDmoderately similar to ( 229)FER_CAPANmoderately similar to ( 234)UniRef90_Q43517cluster: ferredoxin-1, chloroplast precursor; n=2; solanum|rep: ferredoxin-1, chloroplast precursor - solanum …
2.1.2.1	major CHO metabolism.synthesis.starch.AGPase	lesaffx.29037.1.s1_at	-2.16361	(sgn-u577904): highly similar to ( 882)AT5G48300| Symbols: APS1, ADG1 | ADG1 (ADP GLUCOSE PYROPHOSPHORYLASE SMALL SUBUNIT 1); glucose-1-phosphate adenylyltransferase | chr5:19587552-19589783 FORWARDnearly identical (1004)GLGS_SOLTUhighly similar to (1000)UniRef90_Q42882cluster: glucose-1-phosphate adenylyltransferase small subunit, chloroplast precursor; n=8; solanaceae|rep: glucose-1-phosphate a…
8.2.10	TCA / org. transformation.other organic acid transformaitons.malic	les.2528.1.a1_at	-2.16243	(sgn-u567944): moderately similar to ( 306)UniRef90_A7PMQ0cluster: chromosome chr14 scaffold_21, whole genome shotgun sequence; n=3; vitis vinifera|rep: chromosome chr14 scaffold_21, whole genome shotgun sequence - vitis vinifera (grape) Tomato 200607#2 [7 ESTs aligned] (*GB) gi|157345623|emb|CAO14921.1| (e_value=9e-122) unnamed;
10.1.7	cell wall.precursor synthesis.GMD	les.969.1.a1_at	-2.62053	(sgn-u574104): highly similar to ( 637)AT5G66280| Symbols: GMD1 | GMD1 (GDP-D-MANNOSE 4,6-DEHYDRATASE 1); GDP-mannose 4,6-dehydratase | chr5:26493660-26494745 FORWARDhighly similar to ( 671)UniRef90_A7QE03cluster: chromosome chr4 scaffold_83, whole genome shotgun sequence; n=2; vitis vinifera|rep: chromosome chr4 scaffold_83, whole genome shotgun sequence - vitis vinifera (grape) Tomato 200607#2 …
11.1.12	lipid metabolism.FA synthesis and FA elongation.ACP protein	les.2979.1.a1_at	-2.49021	(sgn-u578559): weakly similar to ( 179)AT1G65290| Symbols: MTACP2 | MTACP2 (MITOCHONDRIAL ACYL CARRIER PROTEIN 2); acyl carrier | chr1:24252751-24254029 REVERSEmoderately similar to ( 247)UniRef90_Q3HRX1cluster: putative uncharacterized protein; n=1; solanum tuberosum|rep: putative uncharacterized protein - solanum tuberosum (potato) Tomato 200607#2 [37 ESTs aligned] (*GB) gi|76573351|gb|ABA46780…
11.3	lipid metabolism.Phospholipid synthesis	les.2207.1.a1_at	-2.0509	(sgn-u571838): highly similar to ( 828)AT1G48600| Symbols: | phosphoethanolamine N-methyltransferase 2, putative (NMT2) | chr1:17970116-17972745 FORWARDhighly similar to ( 819)PEAMT_SPIOLhighly similar to ( 889)UniRef90_Q9AXH3cluster: phosphoethanolamine n-methyltransferase; n=1; solanum lycopersicum|rep: phosphoethanolamine n-methyltransferase - solanum lycopersicum (tomato) (lycopersicon escule…
11.8	lipid metabolism.'exotics' (steroids, squalene etc)	lesaffx.29797.1.s1_at	-3.49879	(sgn-u567881): moderately similar to ( 335)AT2G03760| Symbols: RAR047, ST | ST (steroid sulfotransferase); sulfotransferase | chr2:1149472-1150452 REVERSEmoderately similar to ( 434)UniRef90_A7PTP1cluster: chromosome undetermined scaffold_30, whole genome shotgun sequence; n=1; vitis vinifera|rep: chromosome undetermined scaffold_30, whole genome shotgun sequence - vitis vinifera (grape) Tomato 2…
11.8.2	lipid metabolism.'exotics' (steroids, squalene etc).methylsterol monooxygenase	lesaffx.63154.1.s1_at	-2.04787	(sgn-u572947): moderately similar to ( 414)AT4G12110| Symbols: ATSMO1, ATSMO1-1, SMO1-1 | SMO1-1 (STEROL-4ALPHA-METHYL OXIDASE 1-1); catalytic | chr4:7254191-7255998 FORWARDmoderately similar to ( 414)UniRef90_Q8L7W5cluster: at4g12110/f16j13_180; n=4; arabidopsis thaliana|rep: at4g12110/f16j13_180 - arabidopsis thaliana (mouse-ear cress) Tomato 200607#2 [23 ESTs aligned] (*GB) gi|21593012|gb|AAM6…
11.8.2	lipid metabolism.'exotics' (steroids, squalene etc).methylsterol monooxygenase	les.3113.1.s1_at	-2.17849	(sgn-u571034): moderately similar to ( 459)AT2G29390| Symbols: ATSMO2, SMO2-1 | SMO2-1 (sterol 4-alpha-methyl-oxidase 1) | chr2:12617835-12619006 REVERSEmoderately similar to ( 473)UniRef90_Q5J954cluster: c-4 sterol methyl oxidase 2; n=2; nicotiana|rep: c-4 sterol methyl oxidase 2 - nicotiana benthamiana Tomato 200607#2 [26 ESTs aligned] (*GB) gi|34978966|gb|AAQ83692.1| (e_value=1e-131) C-4 stero…
11.8.2	lipid metabolism.'exotics' (steroids, squalene etc).methylsterol monooxygenase	les.3113.2.s1_at	-2.25142	(sgn-u571034): moderately similar to ( 459)AT2G29390| Symbols: ATSMO2, SMO2-1 | SMO2-1 (sterol 4-alpha-methyl-oxidase 1) | chr2:12617835-12619006 REVERSEmoderately similar to ( 473)UniRef90_Q5J954cluster: c-4 sterol methyl oxidase 2; n=2; nicotiana|rep: c-4 sterol methyl oxidase 2 - nicotiana benthamiana Tomato 200607#2 [26 ESTs aligned] (*GB) gi|34978966|gb|AAQ83692.1| (e_value=1e-131) C-4 stero…
11.8.4	lipid metabolism.'exotics' (steroids, squalene etc).3-beta hydroxysteroid dehydrogenase/isomerase	les.5377.1.s1_at	-2.08147	(sgn-u582999): highly similar to ( 582)AT2G26260| Symbols: AT3BETAHSD/D2 | AT3BETAHSD/D2 (3BETA-HYDROXYSTEROID-DEHYDROGENASE/DECARBOXYLASE ISOFORM 2); 3-beta-hydroxy-delta5-steroid dehydrogenase | chr2:11185664-11189950 FORWARDhighly similar to ( 609)UniRef90_A7P4W1cluster: chromosome chr4 scaffold_6, whole genome shotgun sequence; n=1; vitis vinifera|rep: chromosome chr4 scaffold_6, whole genome…
13.2.3.1	amino acid metabolism.degradation.aspartate family.asparagine	lesaffx.67643.1.s1_at	-2.44625	(sgn-u583152): highly similar to ( 532)AT3G16150| Symbols: | L-asparaginase, putative / L-asparagine amidohydrolase, putative | chr3:5471800-5473039 FORWARDmoderately similar to ( 356)ASPG_LUPLUhighly similar to ( 553)UniRef90_A5C3M5cluster: putative uncharacterized protein; n=1; vitis vinifera|rep: putative uncharacterized protein - vitis vinifera (grape) Tomato 200607#2 [19 ESTs aligned] (*GB) …
16.4.1	secondary metabolism.N misc.alkaloid-like	lesaffx.10099.1.s1_at	-2.69305	(sgn-u598816): weakly similar to ( 118)AT2G20340| Symbols: | tyrosine decarboxylase, putative | chr2:8786885-8789571 FORWARDweakly similar to ( 127)TYDC1_ORYSAweakly similar to ( 132)UniRef90_Q000T5cluster: tyrosine decarboxylase; n=2; aristolochia contorta|rep: tyrosine decarboxylase - aristolochia contorta (dutchman's pipe vine) Tomato 200607#2 [1 ESTs aligned] (*GB) gi|1763279|gb|AAB39709.1| (…
16.8.3	secondary metabolism.flavonoids.dihydroflavonols	les.2278.1.s1_at	-2.38876	(sgn-u563669): highly similar to ( 590)AT3G51240| Symbols: TT6, F3'H, F3H | F3H (TRANSPARENT TESTA 6); naringenin 3-dioxygenase | chr3:19036388-19037637 FORWARDhighly similar to ( 638)FL3H_PETHYhighly similar to ( 665)UniRef90_Q56I80cluster: flavanone 3 beta-hydroxylase; n=5; magnoliophyta|rep: flavanone 3 beta-hydroxylase - solanum pinnatisectum (tansyleaf nightshade) Tomato 200607#2 [46 ESTs al…
16.8.5	secondary metabolism.flavonoids.isoflavonols	lesaffx.51045.1.s1_at	-2.32424	(sgn-u574147): moderately similar to ( 324)AT4G39230| Symbols: | isoflavone reductase, putative | chr4:18266018-18267598 REVERSEmoderately similar to ( 402)IFRH_SOLTUmoderately similar to ( 402)UniRef90_P52578cluster: isoflavone reductase homolog; n=2; solanum tuberosum|rep: isoflavone reductase homolog - solanum tuberosum (potato) Tomato 200607#2 [5 ESTs aligned] (*GB) gi|1708422|sp|P52578|IFRH_…
17.2.3	hormone metabolism.auxin.induced-regulated-responsive-activated	lesaffx.6614.2.s1_at	-2.11095	(sgn-u581877): moderately similar to ( 407)AT5G47530| Symbols: | auxin-responsive protein, putative | chr5:19298698-19300097 FORWARDhighly similar to ( 698)UniRef90_Q9AR54cluster: putative membrane protein; n=3; solanum tuberosum|rep: putative membrane protein - solanum tuberosum (potato) Tomato 200607#2 [12 ESTs aligned] (*GB) gi|13785207|emb|CAC37355.1| (e_value=0) putative membrane protein [So…
17.3.1.2.8	hormone metabolism.brassinosteroid.synthesis-degradation.sterols.DWF1	les.2474.1.s1_at	-2.55734	(sgn-u578468): highly similar to ( 882)AT3G19820| Symbols: DIM, EVE1, DW1, DIM1, CBB1, DWF1 | DWF1 (DIMINUTO 1); catalytic | chr3:6879841-6881622 REVERSEhighly similar to ( 880)DIM_PEAhighly similar to ( 934)UniRef90_Q66YT8cluster: dwarf1/diminuto; n=1; solanum lycopersicum|rep: dwarf1/diminuto - solanum lycopersicum (tomato) (lycopersicon esculentum) Tomato 200607#2 [49 ESTs aligned] (*GB) gi|50…
17.5.1	hormone metabolism.ethylene.synthesis-degradation	les.244.2.s1_a_at	-2.18042	MULTIPLE HITS: (sgn-u577171,sgn-u580508,sgn-u577519,sgn-u580097,sgn-u580403,sgn-u577865,sgn-u578448) sgn-u577171: moderately similar to ( 258)AT1G06620| Symbols: | 2-oxoglutarate-dependent dioxygenase, putative | chr1:2025617-2027093 FORWARDmoderately similar to ( 231)DV4H_CATROmoderately similar to ( 488)UniRef90_P10967cluster: 1-aminocyclopropane-1-carboxylate oxidase homolog; n=1; solanum lyco…
17.8.1	hormone metabolism.salicylic acid.synthesis-degradation	les.612.1.s1_at	-2.10051	(sgn-u570087): moderately similar to ( 225)AT1G19640| Symbols: JMT | JMT (JASMONIC ACID CARBOXYL METHYLTRANSFERASE); jasmonate O-methyltransferase | chr1:6789157-6791699 REVERSEweakly similar to ( 199)BAMT_ANTMAmoderately similar to ( 334)UniRef90_A4URZ2cluster: benzoic acid/salicylic acid methyltransferase; n=1; protoschwenkia mandonii|rep: benzoic acid/salicylic acid methyltransferase - protosc…
20.1	stress.biotic	les.4460.1.s1_at	-2.28883	(sgn-u579235): weakly similar to ( 196)AT3G04720| Symbols: HEL, PR-4, PR4 | PR4 (PATHOGENESIS-RELATED 4) | chr3:1285697-1286537 REVERSEmoderately similar to ( 264)PR4A_TOBACmoderately similar to ( 307)UniRef90_P32045cluster: pathogenesis-related protein p2 precursor; n=1; solanum lycopersicum|rep: pathogenesis-related protein p2 precursor - solanum lycopersicum (tomato) (lycopersicon esculentum) …
20.1	stress.biotic	les.3683.1.s1_at	-3.86925	(sgn-u578601): moderately similar to ( 337)AT4G11650| Symbols: ATOSM34 | ATOSM34 (OSMOTIN 34) | chr4:7025121-7026107 REVERSEmoderately similar to ( 471)OSMO_TOBACmoderately similar to ( 466)UniRef90_P12670cluster: protein np24 precursor; n=16; solanaceae|rep: protein np24 precursor - solanum lycopersicum (tomato) (lycopersicon esculentum) Tomato 200607#2 [2 ESTs aligned] (*GB) gi|20750097|gb|AAM2…
21.2.2	redox.ascorbate and glutathione.glutathione	les.1911.1.a1_at	-2.45001	(sgn-u567791): moderately similar to ( 264)AT1G63460| Symbols: | glutathione peroxidase, putative | chr1:23538783-23539991 FORWARDmoderately similar to ( 258)GPX4_NICSYmoderately similar to ( 285)UniRef90_A3FNZ8cluster: glutathione peroxidase 5; n=1; populus trichocarpa x populus deltoides|rep: glutathione peroxidase 5 - populus jackii (balm of gilead) (populus trichocarpa x populusdeltoides) Tom…
26.10	misc.cytochrome P450	les.3792.1.s1_s_at	-3.29694	MULTIPLE HITS: (sgn-u578058,sgn-u593483) sgn-u578058: moderately similar to ( 447)AT3G14690| Symbols: CYP72A15 | CYP72A15 (cytochrome P450, family 72, subfamily A, polypeptide 15); oxygen binding | chr3:4937417-4939317 FORWARDmoderately similar to ( 429)C72A1_CATROhighly similar to ( 961)UniRef90_Q9M4X2cluster: putative cytochrome p450; n=1; solanum lycopersicum|rep: putative cytochrome p450 - so…
26.12	misc.peroxidases	lesaffx.60831.1.s1_at	-2.05936	(sgn-u572515): moderately similar to ( 275)AT4G26010| Symbols: | peroxidase, putative | chr4:13200662-13201697 FORWARDmoderately similar to ( 211)PER2_ARAHYmoderately similar to ( 299)UniRef90_A2Q4B7cluster: haem peroxidase, plant/fungal/bacterial; n=1; medicago truncatula|rep: haem peroxidase, plant/fungal/bacterial - medicago truncatula (barrel medic) Tomato 200607#2 [6 ESTs aligned] (*GB) gi|1…
26.18	misc.invertase/pectin methylesterase inhibitor family protein	lesaffx.58019.1.s1_at	-2.0398	MULTIPLE HITS: (sgn-u591810,sgn-u579172) sgn-u591810: weakly similar to ( 176)AT5G20740| Symbols: | invertase/pectin methylesterase inhibitor family protein | chr5:7025869-7026486 REVERSEweakly similar to ( 132)21KD_DAUCAmoderately similar to ( 214)UniRef90_A7PDS0cluster: chromosome chr11 scaffold_13, whole genome shotgun sequence; n=1; vitis vinifera|rep: chromosome chr11 scaffold_13, whole geno…
26.19	misc.plastocyanin-like	lesaffx.59569.1.s1_at	-2.12163	MULTIPLE HITS: (sgn-u587353,sgn-u572124) sgn-u587353: weakly similar to ( 125)AT2G02850| Symbols: ARPN | ARPN (PLANTACYANIN); copper ion binding | chr2:826629-827719 REVERSEweakly similar to ( 135)BABL_CUCSAweakly similar to ( 144)UniRef90_Q9ZRV5cluster: basic blue copper protein; n=1; cicer arietinum|rep: basic blue copper protein - cicer arietinum (chickpea) (garbanzo) Tomato 200607#2 [1 ESTs a…
26.2	misc.UDP glucosyl and glucoronyl transferases	les.2713.1.a1_at	-2.0807	(sgn-u575931): weakly similar to ( 140)AT4G03340| Symbols: | glycosyltransferase family 14 protein / core-2/I-branching enzyme family protein | chr4:1467864-1469464 REVERSEweakly similar to ( 140)UniRef90_Q9ZQZ7cluster: putative glycosylation enzyme; n=1; arabidopsis thaliana|rep: putative glycosylation enzyme - arabidopsis thaliana (mouse-ear cress) Tomato 200607#2 [3 ESTs aligned] (*GB) gi|1523…
26.2	misc.UDP glucosyl and glucoronyl transferases	les.2358.1.a1_at	-2.31004	(sgn-u582374): weakly similar to ( 155)AT4G34131| Symbols: UGT73B3 | UGT73B3 (UDP-GLUCOSYL TRANSFERASE 73B3); UDP-glycosyltransferase/ abscisic acid glucosyltransferase/ transferase, transferring hexosyl groups | chr4:16343272-16344717 REVERSEmoderately similar to ( 281)ZOX_PHAVUhighly similar to ( 521)UniRef90_Q8RXA4cluster: putative glucosyltransferase; n=1; solanum lycopersicum|rep: putative g…
26.2	misc.UDP glucosyl and glucoronyl transferases	les.2809.1.s1_at	-2.61724	(sgn-u564534): weakly similar to ( 191)AT4G34135| Symbols: UGT73B2 | UGT73B2; UDP-glycosyltransferase | chr4:16346013-16347020 REVERSEmoderately similar to ( 328)ZOX_PHAVUmoderately similar to ( 348)UniRef90_Q9ZSK5cluster: zeatin o-glucosyltransferase; n=1; phaseolus lunatus|rep: zeatin o-glucosyltransferase - phaseolus lunatus (lima bean) (phaseolus limensis) Tomato 200607#2 [43 ESTs aligned] (*…
26.2	misc.UDP glucosyl and glucoronyl transferases	les.2633.1.a1_at	-2.79848	(sgn-u563149): moderately similar to ( 386)AT5G17050| Symbols: | UDP-glucoronosyl/UDP-glucosyl transferase family protein | chr5:5607831-5609395 REVERSEhighly similar to ( 621)UFOG_SOLMEhighly similar to ( 792)UniRef90_Q3YK56cluster: flavonoid 3-glucosyl transferase; n=4; solanum|rep: flavonoid 3-glucosyl transferase - solanum tuberosum (potato) Tomato 200607#2 [33 ESTs aligned] (*GB) gi|62112651…
26.2	misc.UDP glucosyl and glucoronyl transferases	les.5842.1.s1_at	-2.85311	(sgn-u580217): moderately similar to ( 322)AT5G54010| Symbols: | glycosyltransferase family protein | chr5:21937045-21938406 REVERSEhighly similar to ( 768)UFOG_PETHYhighly similar to ( 768)UniRef90_Q43716cluster: anthocyanidin 3-o-glucosyltransferase; n=8; petunia|rep: anthocyanidin 3-o-glucosyltransferase - petunia hybrida (petunia) Tomato 200607#2 [63 ESTs aligned] (*GB) gi|126635837|gb|ABO218…
26.2	misc.UDP glucosyl and glucoronyl transferases	lesaffx.63776.1.s1_at	-3.34838	(sgn-u563149): moderately similar to ( 386)AT5G17050| Symbols: | UDP-glucoronosyl/UDP-glucosyl transferase family protein | chr5:5607831-5609395 REVERSEhighly similar to ( 621)UFOG_SOLMEhighly similar to ( 792)UniRef90_Q3YK56cluster: flavonoid 3-glucosyl transferase; n=4; solanum|rep: flavonoid 3-glucosyl transferase - solanum tuberosum (potato) Tomato 200607#2 [33 ESTs aligned] (*GB) gi|62112651…
26.22	misc.short chain dehydrogenase/reductase (SDR)	les.487.1.a1_at	-2.22371	(sgn-u576692): highly similar to ( 570)AT4G27760| Symbols: FEY3, FEY | FEY (FOREVER YOUNG); oxidoreductase | chr4:13844157-13846569 FORWARDvery weakly similar to (93.6)POR_DAUCAhighly similar to ( 743)UniRef90_Q8W2K0cluster: forever young oxidoreductase; n=3; solanum|rep: forever young oxidoreductase - solanum lycopersicum (tomato) (lycopersicon esculentum) Tomato 200607#2 [15 ESTs aligned] (*GB)…
26.9	misc.glutathione S transferases	lesaffx.57342.1.s1_at	-3.33493	(sgn-u600013): moderately similar to ( 203)AT5G17220| Symbols: GST26, TT19, ATGSTF12 | ATGSTF12 (GLUTATHIONE S-TRANSFERASE 26); glutathione transferase | chr5:5658530-5659324 FORWARDweakly similar to ( 144)GSTH1_ORYSAmoderately similar to ( 311)UniRef90_O24261cluster: glutathione s-transferase; n=1; petunia x hybrida|rep: glutathione s-transferase - petunia hybrida (petunia) Tomato 200607#2 [1 ES…
27.3.3	RNA.regulation of transcription.AP2/EREBP, APETALA2/Ethylene-responsive element binding protein family	lesaffx.64946.1.s1_at	-2.1433	(sgn-u565647): weakly similar to ( 140)AT2G44840| Symbols: ATERF13, EREBP | ATERF13/EREBP (ETHYLENE-RESPONSIVE ELEMENT BINDING FACTOR 13); DNA binding / transcription factor | chr2:18502515-18503195 FORWARDweakly similar to ( 134)ERF1_TOBACweakly similar to ( 161)UniRef90_A5AVX4cluster: putative uncharacterized protein; n=2; vitis vinifera|rep: putative uncharacterized protein - vitis vinifera (g…
27.3.32	RNA.regulation of transcription.WRKY domain transcription factor family	les.931.1.a1_at	-2.31489	MULTIPLE HITS: (sgn-u589067,sgn-u573117) sgn-u589067: Tomato 200607#2 [1 ESTs aligned] sgn-u573117: weakly similar to ( 142)AT4G24240| Symbols: ATWRKY7, WRKY7 | WRKY7 (WRKY DNA-binding protein 7); transcription factor | chr4:12571940-12573456 FORWARDmoderately similar to ( 389)UniRef90_A7UGC9cluster: wrky transcription factor 2; n=1; solanum tuberosum|rep: wrky transcription factor 2 - solanum tu…
27.4	RNA.RNA binding	les.5069.1.s1_at	-2.68437	(sgn-u568906): moderately similar to ( 238)AT5G04600| Symbols: | RNA recognition motif (RRM)-containing protein | chr5:1323701-1325487 FORWARDmoderately similar to ( 369)UniRef90_Q2VCH8cluster: rna binding protein-like protein; n=1; solanum tuberosum|rep: rna binding protein-like protein - solanum tuberosum (potato) Tomato 200607#2 [53 ESTs aligned] (*GB) gi|82623439|gb|ABB87134.1| (e_value=2e-10…
28.1	DNA.synthesis/chromatin structure	les.5283.1.s1_at	-2.50252	(sgn-u564681): nearly identical (1082)AT2G07690| Symbols: | minichromosome maintenance family protein / MCM family protein | chr2:3523376-3527385 REVERSEmoderately similar to ( 298)MCM3_MAIZEnearly identical (1157)UniRef90_A7QS04cluster: chromosome undetermined scaffold_155, whole genome shotgun sequence; n=1; vitis vinifera|rep: chromosome undetermined scaffold_155, whole genome shotgun sequence…
28.1.3	DNA.synthesis/chromatin structure.histone	les.3209.2.a1_at	-2.36836	(sgn-u577239): weakly similar to ( 147)AT5G59970| Symbols: | histone H4 | chr5:24163578-24163889 REVERSEweakly similar to ( 149)H4_CAPANweakly similar to ( 147)UniRef90_A3BZ47cluster: histone h4; n=1; oryza sativa (japonica cultivar-group)|rep: histone h4 - oryza sativa subsp. japonica (rice) Tomato 200607#2 [26 ESTs aligned] (*GB) gi|462243|sp|P35057|H4_SOLLC (e_value=1e-34) RecName:; (*ATH) AT5…
29.2.3	protein.synthesis.initiation	les.3901.1.a1_at	-2.01274	(sgn-u586036): weakly similar to ( 139)AT3G53110| Symbols: LOS4 | LOS4 (Low expression of osmotically responsive genes 1); ATP-dependent helicase | chr3:19698946-19701401 FORWARDvery weakly similar to (86.7)IF4A9_TOBACweakly similar to ( 173)UniRef90_A7QJA1cluster: chromosome chr8 scaffold_106, whole genome shotgun sequence; n=2; vitis vinifera|rep: chromosome chr8 scaffold_106, whole genome shot…
29.5.11.20	protein.degradation.ubiquitin.proteasom	les.478.1.a1_at	-2.14841	(sgn-u573934): moderately similar to ( 497)AT5G58290| Symbols: RPT3 | RPT3 (root phototropism 3); ATPase | chr5:23586381-23588342 FORWARDhighly similar to ( 503)PRS6B_SOLTUmoderately similar to ( 498)UniRef90_Q8W3N9cluster: 26s proteasome regulatory particle triple-a atpase subunit3; n=2; oryza sativa (japonica cultivar-group)|rep: 26s proteasome regulatory particle triple-a atpase subunit3 - ory…
29.5.11.4.2	protein.degradation.ubiquitin.E3.RING	les.1871.2.a1_at	-2.5404	(sgn-u575987): weakly similar to ( 166)AT1G76410| Symbols: ATL8 | ATL8; protein binding / zinc ion binding | chr1:28673809-28674366 FORWARDvery weakly similar to (86.3)EL5_ORYSAweakly similar to ( 184)UniRef90_A7PKU8cluster: chromosome chr7 scaffold_20, whole genome shotgun sequence; n=1; vitis vinifera|rep: chromosome chr7 scaffold_20, whole genome shotgun sequence - vitis vinifera (grape) Tomat…
30.1	signalling.in sugar and nutrient physiology	les.1175.2.s1_at	-2.57192	(sgn-u569163): moderately similar to ( 214)AT5G52390| Symbols: | photoassimilate-responsive protein, putative | chr5:21281507-21282399 REVERSEmoderately similar to ( 287)UniRef90_Q43589cluster: par-1c protein; n=1; nicotiana tabacum|rep: par-1c protein - nicotiana tabacum (common tobacco) Tomato 200607#2 [8 ESTs aligned] (*GB) gi|871489|emb|CAA58732.1| (e_value=7e-76) PAR-1c [Nicotiana tabacum]; …
30.2.17	signalling.receptor kinases.DUF 26	les.1334.1.a1_at	-2.58556	MULTIPLE HITS: (sgn-u575322,sgn-u575319) sgn-u575322: moderately similar to ( 330)AT5G38280| Symbols: PR5K | PR5K (PR5-like receptor kinase); kinase/ transmembrane receptor protein serine/threonine kinase | chr5:15310555-15313068 REVERSEweakly similar to ( 197)KPRO_MAIZEmoderately similar to ( 457)UniRef90_A7QGS6cluster: chromosome chr16 scaffold_94, whole genome shotgun sequence; n=2; vitis vini…
30.3	signalling.calcium	les.5056.1.s1_x_at	-2.03786	(sgn-u570541): weakly similar to ( 148)AT5G42380| Symbols: CML39, CML37 | CML37/CML39; calcium ion binding | chr5:16959986-16960543 REVERSEvery weakly similar to (90.5)CALM_CHLREmoderately similar to ( 330)UniRef90_Q6DUX2cluster: regulator of gene silencing; n=1; solanum lycopersicum|rep: regulator of gene silencing - solanum lycopersicum (tomato) (lycopersicon esculentum) Tomato 200607#2 [16 EST…
30.4.5	signalling.phosphinositides.inositol-1,3,4-trisphosphate 5/6-kinase	les.4782.1.s1_at	-2.51446	(sgn-u573919): moderately similar to ( 444)AT4G08170| Symbols: | inositol 1,3,4-trisphosphate 5/6-kinase family protein | chr4:5163704-5166091 REVERSEmoderately similar to ( 231)ITPK1_MAIZEmoderately similar to ( 462)UniRef90_A7NUF3cluster: chromosome chr18 scaffold_1, whole genome shotgun sequence; n=1; vitis vinifera|rep: chromosome chr18 scaffold_1, whole genome shotgun sequence - vitis vinife…
34.99	transport.misc	les.2311.1.a1_at	-2.06666	(sgn-u566594): moderately similar to ( 250)AT2G44920| Symbols: | thylakoid lumenal 15 kDa protein, chloroplast | chr2:18531494-18533577 FORWARDmoderately similar to ( 261)UniRef90_A7PIQ4cluster: chromosome chr13 scaffold_17, whole genome shotgun sequence; n=2; vitis vinifera|rep: chromosome chr13 scaffold_17, whole genome shotgun sequence - vitis vinifera (grape) Tomato 200607#2 [11 ESTs aligned]…
35.1	not assigned.no ontology	les.4825.1.s1_at	-2.04727	(sgn-u569747): highly similar to ( 599)AT5G34940| Symbols: ATGUS3 | ATGUS3 (ARABIDOPSIS THALIANA GLUCURONIDASE 3); beta-glucuronidase | chr5:13253796-13255948 REVERSEhighly similar to ( 645)UniRef90_A7QTL4cluster: chromosome chr11 scaffold_170, whole genome shotgun sequence; n=1; vitis vinifera|rep: chromosome chr11 scaffold_170, whole genome shotgun sequence - vitis vinifera (grape) Tomato 20060…
35.1	not assigned.no ontology	les.1529.1.a1_at	-2.12093	(sgn-u597569): weakly similar to ( 136)AT1G03910| Symbols: | similar to unnamed protein product [Vitis vinifera] (GB:CAO62957.1); similar to unknown protein [Oryza sativa (japonica cultivar-group)] (GB:AAO37540.1); similar to hypothetical protein [Vitis vinifera] (GB:CAN74141.1); contains domain PTHR21737 (PTHR21737); contains domain PTHR21737:SF4 (PTHR21737:SF4) | chr1:996431-1000230 FORWARDweak…
35.1	not assigned.no ontology	les.4376.1.s1_at	-2.14572	(sgn-u579670): moderately similar to ( 462)AT4G09670| Symbols: | oxidoreductase family protein | chr4:6107379-6109046 REVERSEmoderately similar to ( 471)UniRef90_A7R2Z4cluster: chromosome undetermined scaffold_466, whole genome shotgun sequence; n=2; vitis vinifera|rep: chromosome undetermined scaffold_466, whole genome shotgun sequence - vitis vinifera (grape) Tomato 200607#2 [29 ESTs aligned] (…
35.1	not assigned.no ontology	les.764.1.s1_at	-4.56106	(sgn-u576583): moderately similar to ( 300)AT4G28940| Symbols: | catalytic | chr4:14274420-14276926 FORWARDvery weakly similar to (92.4)BSPA_POPDEmoderately similar to ( 344)UniRef90_A7P597cluster: chromosome chr4 scaffold_6, whole genome shotgun sequence; n=1; vitis vinifera|rep: chromosome chr4 scaffold_6, whole genome shotgun sequence - vitis vinifera (grape) Tomato 200607#2 [33 ESTs aligned] …
35.1	not assigned.no ontology	les.764.2.a1_at	-4.8258	(sgn-u576585): moderately similar to ( 214)AT4G28940| Symbols: | catalytic | chr4:14274420-14276926 FORWARDmoderately similar to ( 238)UniRef90_A7P597cluster: chromosome chr4 scaffold_6, whole genome shotgun sequence; n=1; vitis vinifera|rep: chromosome chr4 scaffold_6, whole genome shotgun sequence - vitis vinifera (grape) Tomato 200607#2 [13 ESTs aligned] (*GB) gi|157339505|emb|CAO44046.1| (e_v…
35.1.40	not assigned.no ontology.glycine rich proteins	les.2977.3.a1_at	-2.19964	(sgn-u578197): weakly similar to ( 114)AT3G29075| Symbols: | glycine-rich protein | chr3:11052882-11053866 REVERSEmoderately similar to ( 321)UniRef90_A7PMZ8cluster: chromosome chr14 scaffold_21, whole genome shotgun sequence; n=1; vitis vinifera|rep: chromosome chr14 scaffold_21, whole genome shotgun sequence - vitis vinifera (grape) Tomato 200607#2 [87 ESTs aligned] (*GB) gi|157345721|emb|CAO15…
35.1.5	not assigned.no ontology.pentatricopeptide (PPR) repeat-containing protein	les.2720.1.a1_at	-2.11229	(sgn-u585045): weakly similar to ( 174)AT1G61870| Symbols: PPR336 | PPR336 (PENTATRICOPEPTIDE REPEAT 336) | chr1:22868991-22870217 REVERSEweakly similar to ( 181)UniRef90_A5AGX1cluster: putative uncharacterized protein; n=1; vitis vinifera|rep: putative uncharacterized protein - vitis vinifera (grape) Tomato 200607#2 [5 ESTs aligned] (*GB) gi|147767812|emb|CAN77919.1| (e_value=4e-44) hypothetical…
35.2	not assigned.unknown	les.1214.1.a1_at	-2.0174	(sgn-u584747): Tomato 200607#2 [2 ESTs aligned]
35.2	not assigned.unknown	les.5886.2.s1_at	-2.03856	(sgn-u569910): Tomato 200607#2 [23 ESTs aligned]
35.2	not assigned.unknown	les.940.1.a1_at	-2.06167	(sgn-u582767): Tomato 200607#2 [2 ESTs aligned]
35.2	not assigned.unknown	les.566.1.a1_at	-2.06297	NO_MATCH
35.2	not assigned.unknown	les.778.1.a1_at	-2.08147	(sgn-u571139): very weakly similar to (84.7)UniRef90_A7R2Q9cluster: chromosome chr4 scaffold_443, whole genome shotgun sequence; n=1; vitis vinifera|rep: chromosome chr4 scaffold_443, whole genome shotgun sequence - vitis vinifera (grape) Tomato 200607#2 [4 ESTs aligned] (*GB) gi|157329545|emb|CAO40656.1| (e_value=2e-15) unnamed; (*ATH) AT2G17030.1 (e_value=2e-11) | Symbol: None | F-box family pr…
35.2	not assigned.unknown	les.341.1.a1_at	-2.08542	(sgn-u582591): moderately similar to ( 229)AT5G04830| Symbols: | similar to unknown [Populus trichocarpa x Populus deltoides] (GB:ABK96633.1); contains domain SSF54427 (SSF54427) | chr5:1402295-1403672 REVERSEmoderately similar to ( 229)UniRef90_Q9FMC7cluster: genomic dna, chromosome 5, p1 clone:muk11; n=1; arabidopsis thaliana|rep: genomic dna, chromosome 5, p1 clone:muk11 - arabidopsis thaliana…
35.2	not assigned.unknown	les.1501.2.s1_at	-2.08938	(sgn-u579930): weakly similar to ( 144)AT1G11700| Symbols: | similar to unknown protein [Arabidopsis thaliana] (TAIR:AT1G61930.1); similar to unnamed protein product [Vitis vinifera] (GB:CAO17934.1); contains InterPro domain Protein of unknown function DUF584 (InterPro:IPR007608) | chr1:3945852-3946457 FORWARDweakly similar to ( 199)UniRef90_A7QZN8cluster: chromosome chr10 scaffold_282, whole gen…
35.2	not assigned.unknown	les.967.1.a1_at	-2.09465	(sgn-u566802): Tomato 200607#2 [8 ESTs aligned]
35.2	not assigned.unknown	les.612.2.a1_at	-2.09872	NO_MATCH
35.2	not assigned.unknown	lesaffx.62593.2.s1_at	-2.10625	(sgn-u563942): weakly similar to ( 132)AT5G41810| Symbols: | similar to unknown protein [Arabidopsis thaliana] (TAIR:AT1G64340.1); similar to Avr9/Cf-9 rapidly elicited protein 194 [Nicotiana tabacum] (GB:AAG43553.1) | chr5:16755530-16756702 FORWARDmoderately similar to ( 218)UniRef90_Q9FQZ4cluster: avr9/cf-9 rapidly elicited protein 194; n=1; nicotiana tabacum|rep: avr9/cf-9 rapidly elicited pro…
35.2	not assigned.unknown	les.5437.1.s1_at	-2.23562	(sgn-u578180): moderately similar to ( 417)AT1G64980| Symbols: | similar to unnamed protein product [Vitis vinifera] (GB:CAO62125.1); contains domain SSF53448 (SSF53448) | chr1:24141503-24142282 REVERSEmoderately similar to ( 432)UniRef90_A7PB58cluster: chromosome chr16 scaffold_10, whole genome shotgun sequence; n=2; vitis vinifera|rep: chromosome chr16 scaffold_10, whole genome shotgun sequence…
35.2	not assigned.unknown	les.2029.1.a1_at	-2.26108	(sgn-u575223): Tomato 200607#2 [6 ESTs aligned]
35.2	not assigned.unknown	les.2452.1.a1_at	-2.30572	(sgn-u567567): Tomato 200607#2 [15 ESTs aligned]
35.2	not assigned.unknown	les.5956.2.s1_at	-2.33923	(sgn-u579625): weakly similar to ( 113)UniRef90_Q7Y1A0cluster: 25 kda protein dehydrin; n=3; solanum|rep: 25 kda protein dehydrin - solanum sogarandinum Tomato 200607#2 [7 ESTs aligned] (*GB) gi|31335281|gb|AAP44575.1| (e_value=2e-23) 25 kDa protein dehydrin [Solanum sogarandinum];
35.2	not assigned.unknown	les.834.1.a1_at	-2.35591	(sgn-u603330): Tomato 200607#2 [1 ESTs aligned]
35.2	not assigned.unknown	les.1022.1.a1_at	-2.37974	(sgn-u570894): Tomato 200607#2 [8 ESTs aligned]
35.2	not assigned.unknown	lesaffx.22898.1.s1_at	-2.39142	(sgn-u578377): Tomato 200607#2 [60 ESTs aligned] (*GB) gi|8096269|dbj|BAA95789.1| (e_value=9e-11) KED [Nicotiana tabacum];
35.2	not assigned.unknown	les.953.2.a1_at	-2.5508	NO_MATCH
35.2	not assigned.unknown	les.4089.1.s1_at	-2.76533	(sgn-u585645): very weakly similar to (86.3)UniRef90_A7PVG6cluster: chromosome chr9 scaffold_33, whole genome shotgun sequence; n=1; vitis vinifera|rep: chromosome chr9 scaffold_33, whole genome shotgun sequence - vitis vinifera (grape) Tomato 200607#2 [8 ESTs aligned] (*GB) gi|118489278|gb|ABK96444.1| (e_value=5e-21) unknown;
35.2	not assigned.unknown	les.2082.1.a1_at	-2.78294	(sgn-u573984): Tomato 200607#2 [2 ESTs aligned]

## Sheet: Table S7
Supplementary Table S7 (Excel file). Functional classification list of induced (upregulated) genes found only in S. pennellii (acc. PE47) (42) in the comparison of drought stress (DS) versus control (C) condition. The list has been prepared using MapMan software (Thimm et al., 2004, Ref. 29). Slyc_AFFY_SGN_BUILD2_070709 database was loaded and used for this functional analysis. The statistical an…
BinCode	BinName	elements	p-value	Wilcoxon Rank Sum Test, Benjamini-Hochberg corrected
34	transport	2	0.736464
16	secondary metabolism	1	0.736464
10	cell wall	1	0.736464
11	lipid metabolism	2	0.736464
15	metal handling	1	0.736464
33	development	1	0.736464
26	misc	8	0.736464
2	major CHO metabolism	1	0.736464
5	fermentation	1	0.736464
3	minor CHO metabolism	2	0.736464
20	stress	1	0.736464
13	amino acid metabolism	2	0.809185
35	not assigned	8	0.809185
29	protein	3	0.880865
27	RNA	4	0.884066
17	hormone metabolism	4	0.8932
26.2	misc.UDP glucosyl and glucoronyl transferases	3	0.736464
16.2	secondary metabolism.phenylpropanoids	1	0.736464
10.7	cell wall.modification	1	0.736464
11.6	lipid metabolism.lipid transfer proteins etc	1	0.736464
34.3	transport.amino acids	1	0.736464
34.99	transport.misc	1	0.736464
15.1	metal handling.acquisition	1	0.736464
33.99	development.unspecified	1	0.736464
27.3.32	RNA.regulation of transcription.WRKY domain transcription factor family	1	0.736464
2.2	major CHO metabolism.degradation	1	0.736464
2.2.1	major CHO metabolism.degradation.sucrose	1	0.736464
2.2.1.5	major CHO metabolism.degradation.sucrose.Susy	1	0.736464
5.2	fermentation.PDC	1	0.736464
29.5.9	protein.degradation.AAA type	1	0.736464
26.24	misc.GCN5-related N-acetyltransferase	1	0.736464
27.3.23	RNA.regulation of transcription.HSF,Heat-shock transcription factor family	1	0.736464
3.8	minor CHO metabolism.galactose	2	0.736464
3.8.2	minor CHO metabolism.galactose.alpha-galactosidases	2	0.736464
26.10	misc.cytochrome P450	3	0.736464
35.1	not assigned.no ontology	2	0.736464
20.1	stress.biotic	1	0.736464
11.1	lipid metabolism.FA synthesis and FA elongation	1	0.809185
11.1.8	lipid metabolism.FA synthesis and FA elongation.acyl coa ligase	1	0.809185
35.3	not assigned.disagreeing hits	1	0.809185
13.1	amino acid metabolism.synthesis	1	0.809185
13.1.6	amino acid metabolism.synthesis.aromatic aa	1	0.809185
13.1.6.4	amino acid metabolism.synthesis.aromatic aa.tyrosine	1	0.809185
13.1.6.4.1	amino acid metabolism.synthesis.aromatic aa.tyrosine.arogenate dehydrogenase & prephenate dehydrogenase	1	0.809185
13.1.6.4.2	amino acid metabolism.synthesis.aromatic aa.tyrosine.prephenate dehydrogenase	1	0.809185
17.5.2	hormone metabolism.ethylene.signal transduction	2	0.809185
13.2	amino acid metabolism.degradation	1	0.809185
13.2.3	amino acid metabolism.degradation.aspartate family	1	0.809185
13.2.3.5	amino acid metabolism.degradation.aspartate family.lysine	1	0.809185
29.5.11	protein.degradation.ubiquitin	1	0.809185
29.5.11.4	protein.degradation.ubiquitin.E3	1	0.809185
29.5.11.4.2	protein.degradation.ubiquitin.E3.RING	1	0.809185
29.5	protein.degradation	2	0.828729
27.3.40	RNA.regulation of transcription.Aux/IAA family	1	0.849748
27.3.37	RNA.regulation of transcription.AS2,Lateral Organ Boundaries Gene Family	1	0.884066
27.3	RNA.regulation of transcription	4	0.884066
17.5.1	hormone metabolism.ethylene.synthesis-degradation	2	0.885849
26.21	misc.protease inhibitor/seed storage/lipid transfer protein (LTP) family protein	1	0.8932
17.5	hormone metabolism.ethylene	4	0.8932
35.2	not assigned.unknown	5	0.967096
29.1	protein.aa activation	1	0.967096
BinCode	BinName	Probeset ID	Fold-change PE47DSvPE47C	description
2.2.1.5	major CHO metabolism.degradation.sucrose.Susy	les.157.1.s1_at	2.385	(sgn-u580181): nearly identical (1306)AT3G43190| Symbols: SUS4 | SUS4; UDP-glycosyltransferase/ sucrose synthase/ transferase, transferring glycosyl groups | chr3:15190192-15193565 REVERSEnearly identical (1597)SUS2_SOLTUnearly identical (1496)UniRef90_P49037cluster: sucrose synthase; n=14; solanaceae|rep: sucrose synthase - solanum lycopersicum (tomato) (lycopersicon esculentum) Tomato 200607#2 …
3.8.2	minor CHO metabolism.galactose.alpha-galactosidases	lesaffx.53061.1.s1_at	2.142	(sgn-u573402): weakly similar to ( 155)AT3G56310| Symbols: | alpha-galactosidase, putative / melibiase, putative / alpha-D-galactoside galactohydrolase, putative | chr3:20893865-20896724 FORWARDweakly similar to ( 110)AGAL_ORYSAweakly similar to ( 155)UniRef90_Q9LYL2cluster: alpha-galactosidase-like protein; n=2; arabidopsis thaliana|rep: alpha-galactosidase-like protein - arabidopsis thaliana (m…
3.8.2	minor CHO metabolism.galactose.alpha-galactosidases	lesaffx.66966.1.s1_at	2.076	(sgn-u564883): moderately similar to ( 315)AT3G56310| Symbols: | alpha-galactosidase, putative / melibiase, putative / alpha-D-galactoside galactohydrolase, putative | chr3:20893865-20896724 FORWARDmoderately similar to ( 231)AGAL_ORYSAmoderately similar to ( 346)UniRef90_Q5XTZ3cluster: glycosyl hydrolase family-like protein; n=1; salvia miltiorrhiza|rep: glycosyl hydrolase family-like protein - …
5.2	fermentation.PDC	lesaffx.49935.1.s1_at	2.257	(sgn-u569271): nearly identical (1001)AT4G33070| Symbols: | pyruvate decarboxylase, putative | chr4:15952522-15954679 REVERSEhighly similar to ( 952)PDC2_ORYSAnearly identical (1012)UniRef90_Q5QJY9cluster: pyruvate decarboxylase; n=1; dianthus caryophyllus|rep: pyruvate decarboxylase - dianthus caryophyllus (carnation) (clove pink) Tomato 200607#2 [70 ESTs aligned] (*GB) gi|24745919|dbj|BAC23043.…
10.7	cell wall.modification	lesaffx.5130.1.s1_at	1.504	(sgn-u577727): moderately similar to ( 312)AT1G65680| Symbols: EXPB2, ATHEXP BETA 1.4, ATEXPB2 | ATEXPB2 (ARABIDOPSIS THALIANA EXPANSIN B2) | chr1:24430929-24432062 FORWARDmoderately similar to ( 311)EXB18_ORYSAhighly similar to ( 504)UniRef90_A1X8W4cluster: beta expansin 1 precursor; n=1; solanum tuberosum|rep: beta expansin 1 precursor - solanum tuberosum (potato) Tomato 200607#2 [18 ESTs align…
11.1.8	lipid metabolism.FA synthesis and FA elongation.acyl coa ligase	les.3383.1.s1_at	2.095	(sgn-u564013): highly similar to ( 793)AT3G48990| Symbols: | AMP-dependent synthetase and ligase family protein | chr3:18170016-18172279 REVERSEweakly similar to ( 192)4CL2_PETCRhighly similar to ( 916)UniRef90_Q946Z2cluster: putative acyl-coa synthetase; n=2; solanoideae|rep: putative acyl-coa synthetase - capsicum annuum (bell pepper) Tomato 200607#2 [62 ESTs aligned] (*GB) gi|16797908|gb|AAL29…
11.6	lipid metabolism.lipid transfer proteins etc	les.4467.1.s1_at	2.788	MULTIPLE HITS: (sgn-u579687,sgn-u591748,sgn-u590793,sgn-u591216) sgn-u579687: weakly similar to ( 114)AT2G38540| Symbols: LTP1, ATLTP1, LP1 | LP1 (nonspecific lipid transfer protein 1) | chr2:16137496-16137971 FORWARDmoderately similar to ( 206)NLTP2_TOBACmoderately similar to ( 208)UniRef90_Q8H6L3cluster: non-specific lipid-transfer protein; n=2; solanum tuberosum|rep: non-specific lipid-transfe…
13.1.6.4.1	amino acid metabolism.synthesis.aromatic aa.tyrosine.arogenate dehydrogenase & prephenate dehydrogenase	lesaffx.66354.1.s1_at	1.707	(sgn-u570951): moderately similar to ( 371)AT1G15710| Symbols: | prephenate dehydrogenase family protein | chr1:5404500-5405576 FORWARDmoderately similar to ( 400)UniRef90_A5BC69cluster: putative uncharacterized protein; n=1; vitis vinifera|rep: putative uncharacterized protein - vitis vinifera (grape) Tomato 200607#2 [20 ESTs aligned] (*GB) gi|147806271|emb|CAN59808.1| (e_value=1e-109) hypotheti…
13.1.6.4.2	amino acid metabolism.synthesis.aromatic aa.tyrosine.prephenate dehydrogenase	lesaffx.66354.1.s1_at	1.707	(sgn-u570951): moderately similar to ( 371)AT1G15710| Symbols: | prephenate dehydrogenase family protein | chr1:5404500-5405576 FORWARDmoderately similar to ( 400)UniRef90_A5BC69cluster: putative uncharacterized protein; n=1; vitis vinifera|rep: putative uncharacterized protein - vitis vinifera (grape) Tomato 200607#2 [20 ESTs aligned] (*GB) gi|147806271|emb|CAN59808.1| (e_value=1e-109) hypotheti…
13.2.3.5	amino acid metabolism.degradation.aspartate family.lysine	les.3071.1.s1_at	1.76	(sgn-u577473): highly similar to ( 526)AT4G33150| Symbols: LKR/SDH, LKR, SDH | LKR (SACCHAROPINE DEHYDROGENASE) | chr4:15985482-15991072 REVERSEhighly similar to ( 555)UniRef90_Q8H770cluster: bifunctional lysine-ketoglutarate reductase/saccharopine dehydrogenase; n=2; gossypium hirsutum|rep: bifunctional lysine-ketoglutarate reductase/saccharopine dehydrogenase - gossypium hirsutum (upland cotton…
15.1	metal handling.acquisition	les.5918.1.s1_at	2.737	(sgn-u584672): highly similar to ( 799)AT1G01580| Symbols: FRD1, ATFRO2, FRO2 | FRO2 (FERRIC REDUCTION OXIDASE 2); ferric-chelate reductase | chr1:209395-212810 FORWARDnearly identical (1345)UniRef90_Q6EMC0cluster: ferric-chelate reductase; n=1; solanum lycopersicum|rep: ferric-chelate reductase - solanum lycopersicum (tomato) (lycopersicon esculentum) Tomato 200607#2 [3 ESTs aligned] (*GB) gi|37…
16.2	secondary metabolism.phenylpropanoids	les.4885.1.s1_at	3.609	(sgn-u565216): highly similar to ( 616)AT2G39980| Symbols: | transferase family protein | chr2:16695515-16696963 REVERSEweakly similar to ( 101)HCBT1_DIACAhighly similar to ( 658)UniRef90_A7PIC2cluster: chromosome chr13 scaffold_17, whole genome shotgun sequence; n=2; vitis vinifera|rep: chromosome chr13 scaffold_17, whole genome shotgun sequence - vitis vinifera (grape) Tomato 200607#2 [9 ESTs a…
17.5.1	hormone metabolism.ethylene.synthesis-degradation	les.132.1.s1_at	1.814	MULTIPLE HITS: (sgn-u592438,sgn-u578701) sgn-u592438: weakly similar to ( 112)AT1G05010| Symbols: ACO4, EAT1, EFE | EFE (ETHYLENE FORMING ENZYME) | chr1:1431418-1432694 REVERSEweakly similar to ( 139)ACCO1_PETHYweakly similar to ( 171)UniRef90_P24157cluster: 1-aminocyclopropane-1-carboxylate oxidase 4; n=17; core eudicotyledons|rep: 1-aminocyclopropane-1-carboxylate oxidase 4 - solanum lycopersic…
17.5.1	hormone metabolism.ethylene.synthesis-degradation	les.5917.1.s1_at	1.773	(sgn-u565391): moderately similar to ( 422)AT2G19590| Symbols: ACO1 | ACO1 (ACC OXIDASE 1); 1-aminocyclopropane-1-carboxylate oxidase | chr2:8483321-8484436 REVERSEmoderately similar to ( 323)ACCO_ACTCHhighly similar to ( 620)UniRef90_Q6A1K7cluster: 1-aminocyclopropane-1-carboxylate oxidase; n=3; solanoideae|rep: 1-aminocyclopropane-1-carboxylate oxidase - solanum lycopersicum (tomato) (lycopersi…
17.5.2	hormone metabolism.ethylene.signal transduction	lesaffx.3059.1.s1_at	1.688	(sgn-u581819): very weakly similar to (92.4)AT3G23220| Symbols: | DNA binding / transcription factor | chr3:8287976-8288395 FORWARDweakly similar to ( 101)UniRef90_A7NX82cluster: chromosome chr5 scaffold_2, whole genome shotgun sequence; n=2; vitis vinifera|rep: chromosome chr5 scaffold_2, whole genome shotgun sequence - vitis vinifera (grape) Tomato 200607#2 [4 ESTs aligned] (*GB) gi|157336686|e…
17.5.2	hormone metabolism.ethylene.signal transduction	les.3818.1.s1_at	2.598	(sgn-u573283): weakly similar to ( 154)AT3G23240| Symbols: ATERF1, ERF1 | ATERF1/ERF1 (ETHYLENE RESPONSE FACTOR 1); DNA binding / transcription activator/ transcription factor | chr3:8295712-8296368 FORWARDvery weakly similar to (87.0)ERF5_TOBACmoderately similar to ( 311)UniRef90_Q8GZE9cluster: ethylene responsive element binding protein; n=2; solanum lycopersicum|rep: ethylene responsive elemen…
20.1	stress.biotic	les.3779.1.s1_at	1.673	MULTIPLE HITS: (sgn-u577231,sgn-u577871) sgn-u577231: moderately similar to ( 204)AT3G12500| Symbols: PR3, PR-3, CHI-B, B-CHI, ATHCHIB | ATHCHIB (BASIC CHITINASE); chitinase | chr3:3962508-3963952 REVERSEmoderately similar to ( 271)CHIT_PETHYmoderately similar to ( 301)UniRef90_Q05540cluster: acidic 27 kda endochitinase precursor; n=1; solanum lycopersicum|rep: acidic 27 kda endochitinase precurs…
26.2	misc.UDP glucosyl and glucoronyl transferases	lesaffx.62420.1.s1_at	1.681	(sgn-u569846): moderately similar to ( 467)AT4G34131| Symbols: UGT73B3 | UGT73B3 (UDP-GLUCOSYL TRANSFERASE 73B3); UDP-glycosyltransferase/ abscisic acid glucosyltransferase/ transferase, transferring hexosyl groups | chr4:16343272-16344717 REVERSEweakly similar to ( 176)ZOX_PHAVUhighly similar to ( 543)UniRef90_A7P9M8cluster: chromosome chr3 scaffold_8, whole genome shotgun sequence; n=2; vitis v…
26.2	misc.UDP glucosyl and glucoronyl transferases	lesaffx.68107.1.s1_at	1.567	(sgn-u571118): moderately similar to ( 478)AT3G28340| Symbols: GATL10 | GATL10 (Galacturonosyltransferase-like 10); polygalacturonate 4-alpha-galacturonosyltransferase/ transferase, transferring hexosyl groups | chr3:10590633-10591730 REVERSEhighly similar to ( 599)UniRef90_Q9FQZ3cluster: avr9/cf-9 rapidly elicited protein 231 precursor; n=1; nicotiana tabacum|rep: avr9/cf-9 rapidly elicited prot…
26.2	misc.UDP glucosyl and glucoronyl transferases	les.2544.1.a1_at	1.579	(sgn-u568785): weakly similar to ( 196)AT4G34131| Symbols: UGT73B3 | UGT73B3 (UDP-GLUCOSYL TRANSFERASE 73B3); UDP-glycosyltransferase/ abscisic acid glucosyltransferase/ transferase, transferring hexosyl groups | chr4:16343272-16344717 REVERSEmoderately similar to ( 440)ZOX_PHAVUhighly similar to ( 514)UniRef90_Q8RXA4cluster: putative glucosyltransferase; n=1; solanum lycopersicum|rep: putative g…
26.10	misc.cytochrome P450	lesaffx.5912.1.a1_at	1.797	(sgn-u565856): moderately similar to ( 361)AT5G57260| Symbols: CYP71B10 | CYP71B10 (cytochrome P450, family 71, subfamily B, polypeptide 10); oxygen binding | chr5:23215920-23217499 REVERSEmoderately similar to ( 356)C75A3_PETHYhighly similar to ( 590)UniRef90_A7PL32cluster: chromosome chr7 scaffold_20, whole genome shotgun sequence; n=1; vitis vinifera|rep: chromosome chr7 scaffold_20, whole gen…
26.10	misc.cytochrome P450	lesaffx.22491.2.a1_at	1.916	(sgn-u565856): moderately similar to ( 361)AT5G57260| Symbols: CYP71B10 | CYP71B10 (cytochrome P450, family 71, subfamily B, polypeptide 10); oxygen binding | chr5:23215920-23217499 REVERSEmoderately similar to ( 356)C75A3_PETHYhighly similar to ( 590)UniRef90_A7PL32cluster: chromosome chr7 scaffold_20, whole genome shotgun sequence; n=1; vitis vinifera|rep: chromosome chr7 scaffold_20, whole gen…
26.10	misc.cytochrome P450	lesaffx.8720.2.s1_at	2.744	(sgn-u580161): moderately similar to ( 400)AT3G52970| Symbols: CYP76G1 | CYP76G1 (cytochrome P450, family 76, subfamily G, polypeptide 1); oxygen binding | chr3:19652378-19654237 REVERSEhighly similar to ( 820)C76A2_SOLMEhighly similar to ( 820)UniRef90_P37122cluster: cytochrome p450 76a2; n=1; solanum melongena|rep: cytochrome p450 76a2 - solanum melongena (eggplant) (aubergine) Tomato 200607#2 …
26.21	misc.protease inhibitor/seed storage/lipid transfer protein (LTP) family protein	les.4493.3.s1_at	1.786	(sgn-u582184): weakly similar to ( 159)AT3G53980| Symbols: | protease inhibitor/seed storage/lipid transfer protein (LTP) family protein | chr3:19998738-19999181 REVERSEweakly similar to ( 175)UniRef90_Q5ZF90cluster: putative uncharacterized protein; n=1; plantago major|rep: putative uncharacterized protein - plantago major (common plantain) Tomato 200607#2 [12 ESTs aligned] (*GB) gi|53748431|emb…
26.24	misc.GCN5-related N-acetyltransferase	les.254.1.s1_at	1.656	(sgn-u578909): weakly similar to ( 152)AT2G39030| Symbols: | GCN5-related N-acetyltransferase (GNAT) family protein | chr2:16305338-16306024 FORWARDmoderately similar to ( 351)THT11_TOBACmoderately similar to ( 428)UniRef90_Q8RXB7cluster: n-hydroxycinnamoyl-coa:tyramine n-hydroxycinnamoyl transferase tht7-1; n=2; solanum|rep: n-hydroxycinnamoyl-coa:tyramine n-hydroxycinnamoyl transferase tht7-1 -…
27.3.23	RNA.regulation of transcription.HSF,Heat-shock transcription factor family	lesaffx.22100.1.s1_at	2.219	(sgn-u584570): moderately similar to ( 283)AT5G45710| Symbols: HSFA4C, RHA1, AT-HSFA4C | AT-HSFA4C (Arabidopsis thaliana heat shock transcription factor A4C); DNA binding / transcription factor | chr5:18558803-18559933 FORWARDmoderately similar to ( 328)UniRef90_A7PJN4cluster: chromosome chr12 scaffold_18, whole genome shotgun sequence; n=2; vitis vinifera|rep: chromosome chr12 scaffold_18, whole…
27.3.32	RNA.regulation of transcription.WRKY domain transcription factor family	lesaffx.36712.1.s1_at	1.604	(sgn-u576111): moderately similar to ( 219)AT4G23810| Symbols: ATWRKY53, WRKY53 | WRKY53 (WRKY DNA-binding protein 53); DNA binding / protein binding / transcription activator/ transcription factor | chr4:12392676-12393749 REVERSEmoderately similar to ( 305)UniRef90_A7QN97cluster: chromosome chr2 scaffold_132, whole genome shotgun sequence; n=1; vitis vinifera|rep: chromosome chr2 scaffold_132, w…
27.3.37	RNA.regulation of transcription.AS2,Lateral Organ Boundaries Gene Family	lesaffx.62669.2.s1_at	2.015	(sgn-u568858): weakly similar to ( 196)AT1G07900| Symbols: LBD1 | LBD1 (LOB DOMAIN-CONTAINING PROTEIN 1) | chr1:2442621-2443628 FORWARDmoderately similar to ( 283)UniRef90_Q6L463cluster: lob domain protein 1, putative; n=1; solanum demissum|rep: lob domain protein 1, putative - solanum demissum (wild potato) Tomato 200607#2 [9 ESTs aligned] (*GB) gi|48209965|gb|AAT40528.1| (e_value=1e-74) hypothe…
27.3.40	RNA.regulation of transcription.Aux/IAA family	les.5442.1.s1_at	2.034	(sgn-u568970): weakly similar to ( 125)AT4G32280| Symbols: IAA29 | IAA29 (indoleacetic acid-induced protein 29); transcription factor | chr4:15583485-15584634 FORWARDvery weakly similar to ( 100)IAA9_ORYSAweakly similar to ( 162)UniRef90_A7P5U7cluster: chromosome chr4 scaffold_6, whole genome shotgun sequence; n=1; vitis vinifera|rep: chromosome chr4 scaffold_6, whole genome shotgun sequence - vi…
29.1	protein.aa activation	les.3641.1.s1_at	1.889	(sgn-u570742): highly similar to ( 734)AT3G11710| Symbols: | lysyl-tRNA synthetase, putative / lysine--tRNA ligase, putative | chr3:3702365-3705619 REVERSEhighly similar to ( 765)SYK_ORYSAnearly identical (1112)UniRef90_Q43776cluster: lysyl-trna synthetase; n=1; solanum lycopersicum|rep: lysyl-trna synthetase - solanum lycopersicum (tomato) (lycopersicon esculentum) Tomato 200607#2 [4 ESTs aligne…
29.5.9	protein.degradation.AAA type	lesaffx.16102.1.s1_at	1.63	MULTIPLE HITS: (sgn-u566578,sgn-u566579) sgn-u566578: moderately similar to ( 252)AT3G28600| Symbols: | ATP binding / ATPase | chr3:10723674-10725107 FORWARDmoderately similar to ( 260)UniRef90_Q2QSF2cluster: cell division protein aaa atpase family, putative, expressed; n=3; oryza sativa (japonica cultivar-group)|rep: cell division protein aaa atpase family, putative, expressed - oryza sativa sub…
29.5.11.4.2	protein.degradation.ubiquitin.E3.RING	lesaffx.22812.2.s1_at	2.067	(sgn-u576932): weakly similar to ( 126)AT3G14250| Symbols: | protein binding / zinc ion binding | chr3:4745970-4746965 REVERSEweakly similar to ( 148)UniRef90_A7PVG2cluster: chromosome chr9 scaffold_33, whole genome shotgun sequence; n=2; vitis vinifera|rep: chromosome chr9 scaffold_33, whole genome shotgun sequence - vitis vinifera (grape) Tomato 200607#2 [26 ESTs aligned] (*GB) gi|157348350|emb…
33.99	development.unspecified	lesaffx.4763.1.s1_at	1.596	MULTIPLE HITS: (sgn-u580198,sgn-u580752) sgn-u580198: moderately similar to ( 216)AT2G41380| Symbols: | embryo-abundant protein-related | chr2:17259059-17259964 FORWARDmoderately similar to ( 250)UniRef90_A7QJL8cluster: chromosome chr8 scaffold_106, whole genome shotgun sequence; n=1; vitis vinifera|rep: chromosome chr8 scaffold_106, whole genome shotgun sequence - vitis vinifera (grape) Tomato 2…
34.3	transport.amino acids	les.5279.1.s1_at	1.53	(sgn-u585666): highly similar to ( 551)AT1G47670| Symbols: | amino acid transporter family protein | chr1:17539274-17541926 REVERSEhighly similar to ( 744)UniRef90_A7R7N0cluster: chromosome undetermined scaffold_1894, whole genome shotgun sequence; n=1; vitis vinifera|rep: chromosome undetermined scaffold_1894, whole genome shotgun sequence - vitis vinifera (grape) Tomato 200607#2 [32 ESTs aligne…
34.99	transport.misc	lesaffx.52437.1.s1_at	1.543	(sgn-u567589): moderately similar to ( 282)AT5G65980| Symbols: | auxin efflux carrier family protein | chr5:26409670-26411458 FORWARDmoderately similar to ( 282)UniRef90_Q9FKY4cluster: gb|aad32907.1; n=1; arabidopsis thaliana|rep: gb|aad32907.1 - arabidopsis thaliana (mouse-ear cress) Tomato 200607#2 [5 ESTs aligned] (*GB) gi|157344975|emb|CAO71703.1| (e_value=5e-76) unnamed; (*ATH) AT5G65980.1 (…
35.1	not assigned.no ontology	lesaffx.30145.1.s1_at	2.798	(sgn-u567416): moderately similar to ( 215)AT1G14870| Symbols: | Identical to Uncharacterized protein At1g14870 [Arabidopsis Thaliana] (GB:Q9LQU4); similar to unknown protein [Arabidopsis thaliana] (TAIR:AT5G35525.1); similar to unnamed protein product [Vitis vinifera] (GB:CAO42338.1); contains InterPro domain Aspartic acid and asparagine hydroxylation site (InterPro:IPR000152); contains InterPro…
35.1	not assigned.no ontology	les.5567.1.s1_at	1.772	(sgn-u579961): weakly similar to ( 161)AT3G05170| Symbols: | phosphoglycerate/bisphosphoglycerate mutase family protein | chr3:1466744-1468225 FORWARDweakly similar to ( 167)UniRef90_A7QSX6cluster: chromosome chr14 scaffold_164, whole genome shotgun sequence; n=1; vitis vinifera|rep: chromosome chr14 scaffold_164, whole genome shotgun sequence - vitis vinifera (grape) Tomato 200607#2 [3 ESTs alig…
35.2	not assigned.unknown	les.4933.1.s1_at	1.511	(sgn-u577531): weakly similar to ( 152)AT2G27830| Symbols: | similar to pentatricopeptide (PPR) repeat-containing protein [Arabidopsis thaliana] (TAIR:AT4G22760.1); similar to hypothetical protein [Catharanthus roseus] (GB:CAC09928.1) | chr2:11867811-11868383 FORWARDmoderately similar to ( 216)UniRef90_Q2VCL4cluster: putative uncharacterized protein; n=1; solanum tuberosum|rep: putative uncharact…
35.2	not assigned.unknown	les.4093.1.s1_at	1.683	(sgn-u571474): moderately similar to ( 325)AT5G39890| Symbols: | similar to unknown protein [Arabidopsis thaliana] (TAIR:AT5G15120.1); similar to unnamed protein product [Vitis vinifera] (GB:CAO14912.1); contains InterPro domain Protein of unknown function DUF1637 (InterPro:IPR012864) | chr5:15991771-15993241 FORWARDmoderately similar to ( 326)UniRef90_A7PMP1cluster: chromosome chr14 scaffold_21,…
35.2	not assigned.unknown	lesaffx.24042.1.s1_at	2.185	NO_MATCH
35.2	not assigned.unknown	lesaffx.54536.1.s1_at	1.899	NO_MATCH
35.2	not assigned.unknown	lesaffx.44395.1.s1_at	2.417	MULTIPLE HITS: (sgn-u565816,sgn-u565817) sgn-u565816: very weakly similar to (80.5)AT1G19530| Symbols: | similar to unnamed protein product [Vitis vinifera] (GB:CAO61141.1) | chr1:6763967-6764677 FORWARDweakly similar to ( 112)UniRef90_A7NTA8cluster: chromosome chr18 scaffold_1, whole genome shotgun sequence; n=1; vitis vinifera|rep: chromosome chr18 scaffold_1, whole genome shotgun sequence - vi…
35.3	not assigned.disagreeing hits	lesaffx.8720.1.s1_at	2.082	MULTIPLE DISAGREEING HITS: (sgn-u581118,sgn-u591231) sgn-u581118: weakly similar to ( 154)AT3G52970| Symbols: CYP76G1 | CYP76G1 (cytochrome P450, family 76, subfamily G, polypeptide 1); oxygen binding | chr3:19652378-19654237 REVERSEmoderately similar to ( 320)C76A2_SOLMEmoderately similar to ( 320)UniRef90_P37122cluster: cytochrome p450 76a2; n=1; solanum melongena|rep: cytochrome p450 76a2 - so…

## Sheet: Table S8
Supplementary Table S8 (Excel file). Functional classification list of induced (upregulated) genes found in S. pennellii (acc. PE47) and S. lycopersicum (cv. P73) (7) in the comparison of Drought Stress (DS) versus Control (C). The list has been prepared using MapMan software (Thimm et al., 2004, Ref. 29). Slyc_AFFY_SGN_BUILD2_070709 database was loaded and used for this functional analysis. The …
PE47WSvPE47C					P73WSvP73C
BinCode	BinName	elements	p-value	Wilcoxon Rank Sum Test, Benjamini-Hochberg corrected	BinCode	BinName	elements	p-value	Wilcoxon Rank Sum Test, Benjamini-Hochberg corrected
35	not assigned	1	0.490389		35	not assigned	1	0.757148
11	lipid metabolism	2	0.490389		5	fermentation	1	0.770611
17	hormone metabolism	1	0.490389		17	hormone metabolism	1	0.87419
29	protein	1	0.490389		30	signalling	1	0.87419
30	signalling	1	0.699352		11	lipid metabolism	2	0.913469
5	fermentation	1	0.699352		29	protein	1	1
11.6	lipid metabolism.lipid transfer proteins etc	1	0.490389		35.2	not assigned.unknown	1	0.757148
35.2	not assigned.unknown	1	0.490389		11.6	lipid metabolism.lipid transfer proteins etc	1	0.757148
17.5	hormone metabolism.ethylene	1	0.490389		5.3	fermentation.ADH	1	0.770611
17.5.1	hormone metabolism.ethylene.synthesis-degradation	1	0.490389		11.8	lipid metabolism.'exotics' (steroids, squalene etc)	1	0.770611
29.4	protein.postranslational modification	1	0.490389		11.8.1	lipid metabolism.'exotics' (steroids, squalene etc).sphingolipids	1	0.770611
29.4.1	protein.postranslational modification.kinase	1	0.490389		17.5	hormone metabolism.ethylene	1	0.87419
29.4.1.57	protein.postranslational modification.kinase.receptor like cytoplasmatic kinase VII	1	0.490389		17.5.1	hormone metabolism.ethylene.synthesis-degradation	1	0.87419
30.3	signalling.calcium	1	0.699352		30.3	signalling.calcium	1	0.87419
5.3	fermentation.ADH	1	0.699352		29.4	protein.postranslational modification	1	1
11.8	lipid metabolism.'exotics' (steroids, squalene etc)	1	1		29.4.1	protein.postranslational modification.kinase	1	1
11.8.1	lipid metabolism.'exotics' (steroids, squalene etc).sphingolipids	1	1		29.4.1.57	protein.postranslational modification.kinase.receptor like cytoplasmatic kinase VII	1	1
BinCode	BinName	Probeset ID	Fold-change PE47DSvPE47C	Fold-change P73DSvP73C	description
5.3	fermentation.ADH	les.360.1.s1_at	2.218	2.092	MULTIPLE HITS: (sgn-u591057,sgn-u579632,sgn-u579420) sgn-u591057: weakly similar to ( 152)AT5G54580| Symbols: | RNA recognition motif (RRM)-containing protein | chr5:22188558-22189882 FORWARDweakly similar to ( 127)ADH3_SOLTUweakly similar to ( 164)UniRef90_A5B311cluster: putative uncharacterized protein; n=1; vitis vinifera|rep: putative uncharacterized protein - vitis vinifera (grape) Tomato 20…
11.6	lipid metabolism.lipid transfer proteins etc	les.1389.1.s1_at	1.564	2.152	(sgn-u579033): weakly similar to ( 141)NLTP2_TOBACweakly similar to ( 163)UniRef90_P93224cluster: non-specific lipid-transfer protein 2 precursor; n=5; solanum|rep: non-specific lipid-transfer protein 2 precursor - solanum lycopersicum (tomato) (lycopersicon esculentum) Tomato 200607#2 [20 ESTs aligned] (*GB) gi|2497745|sp|P93224|NLTP2_SOLLC (e_value=1e-38) Nonspecific; (*ATH) AT2G38540.1 (e_valu…
11.8.1	lipid metabolism.'exotics' (steroids, squalene etc).sphingolipids	les.3710.1.s1_at	1.683	1.692	(sgn-u584682): moderately similar to ( 267)AT1G13580| Symbols: LAG13 | LAG13 (LAG1 LONGEVITY ASSURANCE HOMOLOG 3) | chr1:4645003-4646762 REVERSEmoderately similar to ( 280)ASCL1_ORYSAmoderately similar to ( 466)UniRef90_Q9M6A3cluster: protein asc1; n=1; solanum lycopersicum|rep: protein asc1 - solanum lycopersicum (tomato) (lycopersicon esculentum) Tomato 200607#2 [6 ESTs aligned] (*GB) gi|628998…
17.5.1	hormone metabolism.ethylene.synthesis-degradation	les.2560.1.s1_at	2.288	1.844	(sgn-u578607): moderately similar to ( 463)AT1G05010| Symbols: ACO4, EAT1, EFE | EFE (ETHYLENE FORMING ENZYME) | chr1:1431418-1432694 REVERSEhighly similar to ( 557)ACCO3_PETHYhighly similar to ( 558)UniRef90_P24157cluster: 1-aminocyclopropane-1-carboxylate oxidase 4; n=17; core eudicotyledons|rep: 1-aminocyclopropane-1-carboxylate oxidase 4 - solanum lycopersicum (tomato) (lycopersicon esculentu…
29.4.1.57	protein.postranslational modification.kinase.receptor like cytoplasmatic kinase VII	les.3502.1.s1_at	1.58	1.984	(sgn-u586320): highly similar to ( 510)AT2G05940| Symbols: | protein kinase, putative | chr2:2287511-2289267 REVERSEmoderately similar to ( 233)NORK_PEAhighly similar to ( 945)UniRef90_Q94FU1cluster: auxin-regulated dual specificity cytosolic kinase; n=1; solanum lycopersicum|rep: auxin-regulated dual specificity cytosolic kinase - solanum lycopersicum (tomato) (lycopersicon esculentum) Tomato 20…
30.3	signalling.calcium	lesaffx.11542.1.s1_at	1.633	2.049	(sgn-u566130): weakly similar to ( 142)AT1G76650| Symbols: CML38 | CML38 | chr1:28771803-28772336 REVERSEvery weakly similar to (86.3)CALM1_SOLTUweakly similar to ( 169)UniRef90_A7PLR6cluster: chromosome chr14 scaffold_21, whole genome shotgun sequence; n=1; vitis vinifera|rep: chromosome chr14 scaffold_21, whole genome shotgun sequence - vitis vinifera (grape) Tomato 200607#2 [11 ESTs aligned] (…
35.2	not assigned.unknown	les.3486.1.s1_at	3.044	1.562	(sgn-u583342): moderately similar to ( 341)AT5G59790| Symbols: | similar to unknown protein [Arabidopsis thaliana] (TAIR:AT3G46110.1); similar to hypothetical protein [Vitis vinifera] (GB:CAN67325.1); contains InterPro domain Protein of unknown function DUF966 (InterPro:IPR010369) | chr5:24108176-24110030 FORWARDhighly similar to ( 775)UniRef90_Q945F5cluster: auxin-regulated protein; n=1; solanum…

## Sheet: Table S9
Supplementary Table S9 (Excel file). Functional classification list of induced (upregulated) genes found only in S. lycopersicum (cv. P73) (46) in the comparison of drought stress (DS) versus control (C) condition. The list has been prepared using MapMan software (Thimm et al., 2004, Ref. 29). Slyc_AFFY_SGN_BUILD2_070709 database was loaded and used for this functional analysis. The statistical a…
BinCode	BinName	elements	p-value	Wilcoxon Rank Sum Test, Benjamini-Hochberg corrected
13	amino acid metabolism	4	0.653623
34	transport	1	0.653623
35	not assigned	12	0.703346
20	stress	6	0.869369
17	hormone metabolism	2	0.869369
27	RNA	3	0.869369
16	secondary metabolism	1	0.869369
10	cell wall	2	0.869369
26	misc	2	0.869369
29	protein	9	0.869369
30	signalling	4	0.884985
9	mitochondrial electron transport / ATP synthesis	1	1
34.99	transport.misc	1	0.653623
20.1	stress.biotic	5	0.653623
13.2.6	amino acid metabolism.degradation.aromatic aa	1	0.653623
13.2.6.2	amino acid metabolism.degradation.aromatic aa.tyrosine	1	0.653623
35.1	not assigned.no ontology	5	0.653623
13.1	amino acid metabolism.synthesis	2	0.653623
13.1.6	amino acid metabolism.synthesis.aromatic aa	2	0.653623
13.1.6.3	amino acid metabolism.synthesis.aromatic aa.phenylalanine	2	0.653623
13.1.6.3.1	amino acid metabolism.synthesis.aromatic aa.phenylalanine.arogenate dehydratase / prephenate dehydratase	2	0.653623
29.3	protein.targeting	1	0.653623
29.3.4	protein.targeting.secretory pathway	1	0.653623
29.3.4.3	protein.targeting.secretory pathway.vacuole	1	0.653623
30.1	signalling.in sugar and nutrient physiology	2	0.653623
13.2	amino acid metabolism.degradation	2	0.703346
26.4	misc.beta 1,3 glucan hydrolases	1	0.703346
27.3.7	RNA.regulation of transcription.C2C2(Zn) CO-like, Constans-like zinc finger family	1	0.703346
29.4	protein.postranslational modification	2	0.703346
17.5	hormone metabolism.ethylene	2	0.869369
30.3	signalling.calcium	2	0.869369
17.5.1	hormone metabolism.ethylene.synthesis-degradation	1	0.869369
27.3	RNA.regulation of transcription	3	0.869369
16.1	secondary metabolism.isoprenoids	1	0.869369
16.1.5	secondary metabolism.isoprenoids.terpenoids	1	0.869369
10.7	cell wall.modification	2	0.869369
35.3	not assigned.disagreeing hits	2	0.869369
29.5.3	protein.degradation.cysteine protease	3	0.869369
26.9	misc.glutathione S transferases	1	0.869369
35.2	not assigned.unknown	5	0.869369
17.5.2	hormone metabolism.ethylene.signal transduction	1	0.869369
29.5	protein.degradation	6	0.869369
27.3.3	RNA.regulation of transcription.AP2/EREBP, APETALA2/Ethylene-responsive element binding protein family	1	0.920994
27.3.11	RNA.regulation of transcription.C2H2 zinc finger family	1	0.920994
13.2.3	amino acid metabolism.degradation.aspartate family	1	1
13.2.3.2	amino acid metabolism.degradation.aspartate family.threonine	1	1
29.5.11	protein.degradation.ubiquitin	3	1
29.5.11.4	protein.degradation.ubiquitin.E3	3	1
29.5.11.4.2	protein.degradation.ubiquitin.E3.RING	3	1
9.4	mitochondrial electron transport / ATP synthesis.alternative oxidase	1	1
BinCode	BinName	Probeset ID	Fold-change P73DSvP73C	description
9.4	mitochondrial electron transport / ATP synthesis.alternative oxidase	les.4223.1.s1_at	1.736	(sgn-u576037): moderately similar to ( 476)AT3G22370| Symbols: ATAOX1A, AOX1A | AOX1A (alternative oxidase 1A); alternative oxidase | chr3:7906897-7908423 FORWARDhighly similar to ( 580)AOX1_TOBAChighly similar to ( 661)UniRef90_Q5F0I2cluster: alternative oxidase; n=5; solanaceae|rep: alternative oxidase - solanum lycopersicum (tomato) (lycopersicon esculentum) Tomato 200607#2 [45 ESTs aligned] (…
10.7	cell wall.modification	les.4353.1.s1_at	1.637	MULTIPLE HITS: (sgn-u579684,sgn-u579445) sgn-u579684: weakly similar to ( 175)AT4G25810| Symbols: XTH23, XTR6 | XTR6 (XYLOGLUCAN ENDOTRANSGLYCOSYLASE 6); hydrolase, acting on glycosyl bonds | chr4:13128703-13129724 FORWARDweakly similar to ( 157)BRU1_SOYBNmoderately similar to ( 238)UniRef90_Q6RHY0cluster: xyloglucan endotransglucosylase-hydrolase xth3; n=1; solanum lycopersicum|rep: xyloglucan e…
10.7	cell wall.modification	les.429.1.s1_at	1.736	(sgn-u581358): moderately similar to ( 365)AT4G14130| Symbols: XTR7 | XTR7 (XYLOGLUCAN ENDOTRANSGLYCOSYLASE 7); hydrolase, acting on glycosyl bonds | chr4:8137156-8138191 REVERSEmoderately similar to ( 355)BRU1_SOYBNhighly similar to ( 514)UniRef90_Q43527cluster: xyloglucan endo-transglycosylase precursor; n=7; solanaceae|rep: xyloglucan endo-transglycosylase precursor - solanum lycopersicum (tom…
13.1.6.3	amino acid metabolism.synthesis.aromatic aa.phenylalanine	lesaffx.10955.3.s1_at	1.666	(sgn-u573964): highly similar to ( 587)AT2G27820| Symbols: ADT3, PD1 | PD1 (PREPHENATE DEHYDRATASE 1); arogenate dehydratase/ prephenate dehydratase | chr2:11863885-11865159 FORWARDhighly similar to ( 694)UniRef90_Q6JJ29cluster: prephenate dehydratase; n=1; ipomoea trifida|rep: prephenate dehydratase - ipomoea trifida (morning glory) Tomato 200607#2 [54 ESTs aligned] (*GB) gi|193290658|gb|ACF1763…
13.1.6.3	amino acid metabolism.synthesis.aromatic aa.phenylalanine	lesaffx.10955.1.s1_at	1.57	(sgn-u573964): highly similar to ( 587)AT2G27820| Symbols: ADT3, PD1 | PD1 (PREPHENATE DEHYDRATASE 1); arogenate dehydratase/ prephenate dehydratase | chr2:11863885-11865159 FORWARDhighly similar to ( 694)UniRef90_Q6JJ29cluster: prephenate dehydratase; n=1; ipomoea trifida|rep: prephenate dehydratase - ipomoea trifida (morning glory) Tomato 200607#2 [54 ESTs aligned] (*GB) gi|193290658|gb|ACF1763…
13.1.6.3.1	amino acid metabolism.synthesis.aromatic aa.phenylalanine.arogenate dehydratase / prephenate dehydratase	lesaffx.10955.3.s1_at	1.666	(sgn-u573964): highly similar to ( 587)AT2G27820| Symbols: ADT3, PD1 | PD1 (PREPHENATE DEHYDRATASE 1); arogenate dehydratase/ prephenate dehydratase | chr2:11863885-11865159 FORWARDhighly similar to ( 694)UniRef90_Q6JJ29cluster: prephenate dehydratase; n=1; ipomoea trifida|rep: prephenate dehydratase - ipomoea trifida (morning glory) Tomato 200607#2 [54 ESTs aligned] (*GB) gi|193290658|gb|ACF1763…
13.1.6.3.1	amino acid metabolism.synthesis.aromatic aa.phenylalanine.arogenate dehydratase / prephenate dehydratase	lesaffx.10955.1.s1_at	1.57	(sgn-u573964): highly similar to ( 587)AT2G27820| Symbols: ADT3, PD1 | PD1 (PREPHENATE DEHYDRATASE 1); arogenate dehydratase/ prephenate dehydratase | chr2:11863885-11865159 FORWARDhighly similar to ( 694)UniRef90_Q6JJ29cluster: prephenate dehydratase; n=1; ipomoea trifida|rep: prephenate dehydratase - ipomoea trifida (morning glory) Tomato 200607#2 [54 ESTs aligned] (*GB) gi|193290658|gb|ACF1763…
13.2.3.2	amino acid metabolism.degradation.aspartate family.threonine	les.4488.1.s1_at	1.719	MULTIPLE HITS: (sgn-u588511,sgn-u570558) sgn-u588511: very weakly similar to (96.7)AT3G10050| Symbols: OMR1 | OMR1 (L-O-METHYLTHREONINE RESISTANT 1); L-threonine ammonia-lyase | chr3:3099169-3101746 REVERSEweakly similar to ( 161)THD1_SOLTUweakly similar to ( 190)UniRef90_P25306cluster: threonine dehydratase biosynthetic, chloroplast precursor; n=2; solanum lycopersicum|rep: threonine dehydratase…
13.2.6.2	amino acid metabolism.degradation.aromatic aa.tyrosine	lesaffx.68994.1.s1_at	1.542	(sgn-u572681): highly similar to ( 561)AT1G12050| Symbols: | fumarylacetoacetase, putative | chr1:4072902-4075854 FORWARDhighly similar to ( 561)UniRef90_Q8RW90cluster: at1g12050/f12f1_8; n=1; arabidopsis thaliana|rep: at1g12050/f12f1_8 - arabidopsis thaliana (mouse-ear cress) Tomato 200607#2 [6 ESTs aligned] (*GB) gi|118481189|gb|ABK92546.1| (e_value=2e-164) unknown; (*ATH) AT1G12050.1 (e_value=…
16.1.5	secondary metabolism.isoprenoids.terpenoids	les.415.2.s1_at	1.64	MULTIPLE HITS: (sgn-u583638,sgn-u583637,sgn-u583635,sgn-u583641) sgn-u583638: moderately similar to ( 228)AT5G58770| Symbols: | dehydrodolichyl diphosphate synthase, putative / DEDOL-PP synthase, putative | chr5:23751622-23752721 FORWARDmoderately similar to ( 228)UniRef90_Q56Y11cluster: dehydrodolichyl diphosphate synthase 2; n=2; arabidopsis thaliana|rep: dehydrodolichyl diphosphate synthase 2 …
17.5.1	hormone metabolism.ethylene.synthesis-degradation	lesaffx.9824.1.s1_at	2.01	MULTIPLE HITS: (sgn-u579869,sgn-u580965) sgn-u579869: moderately similar to ( 229)AT2G36690| Symbols: | oxidoreductase, 2OG-Fe(II) oxygenase family protein | chr2:15387009-15389066 FORWARDweakly similar to ( 161)LDOX_MALDOmoderately similar to ( 349)UniRef90_A7Q652cluster: chromosome undetermined scaffold_55, whole genome shotgun sequence; n=2; vitis vinifera|rep: chromosome undetermined scaffold…
17.5.2	hormone metabolism.ethylene.signal transduction	les.3575.1.s1_at	1.93	(sgn-u571539): weakly similar to ( 103)AT3G23240| Symbols: ATERF1, ERF1 | ATERF1/ERF1 (ETHYLENE RESPONSE FACTOR 1); DNA binding / transcription activator/ transcription factor | chr3:8295712-8296368 FORWARDvery weakly similar to ( 100)ERF1_TOBACmoderately similar to ( 254)UniRef90_O04681cluster: pathogenesis-related genes transcriptional activator pti5; n=1; solanum lycopersicum|rep: pathogenesis…
20	stress	les.3194.1.s1_at	1.562	MULTIPLE HITS: (sgn-u592516,sgn-u577725) sgn-u592516: weakly similar to ( 161)AT2G21970| Symbols: SEP2 | SEP2 (STRESS ENHANCED PROTEIN 2) | chr2:9364268-9364954 REVERSEweakly similar to ( 185)UniRef90_A7PL19cluster: chromosome chr7 scaffold_20, whole genome shotgun sequence; n=1; vitis vinifera|rep: chromosome chr7 scaffold_20, whole genome shotgun sequence - vitis vinifera (grape) Tomato 200607#…
20.1	stress.biotic	les.3408.1.s1_at	2.419	MULTIPLE HITS: (sgn-u580143,sgn-u579545) sgn-u580143: very weakly similar to (83.6)PRB1_TOBACweakly similar to ( 103)UniRef90_Q2VT59cluster: cytoplasmic small heat shock protein class i; n=2; capsicum|rep: cytoplasmic small heat shock protein class i - capsicum annuum (bell pepper) Tomato 200607#2 [4 ESTs aligned] (*GB) gi|60459391|gb|AAX20041.1| (e_value=1e-20) cytoplasmic; (*ATH) AT4G33720.1 (e…
20.1	stress.biotic	les.4460.1.s1_at	1.714	(sgn-u579235): weakly similar to ( 196)AT3G04720| Symbols: HEL, PR-4, PR4 | PR4 (PATHOGENESIS-RELATED 4) | chr3:1285697-1286537 REVERSEmoderately similar to ( 264)PR4A_TOBACmoderately similar to ( 307)UniRef90_P32045cluster: pathogenesis-related protein p2 precursor; n=1; solanum lycopersicum|rep: pathogenesis-related protein p2 precursor - solanum lycopersicum (tomato) (lycopersicon esculentum) …
20.1	stress.biotic	les.3983.1.s1_at	4.252	(sgn-u577810): weakly similar to ( 122)THGF_TOBACweakly similar to ( 192)UniRef90_Q40128cluster: flower-specific gamma-thionin-like protein/acidic protein precursor; n=1; solanum lycopersicum|rep: flower-specific gamma-thionin-like protein/acidic protein precursor - solanum lycopersicum (tomato) (lycopersicon esculentum) Tomato 200607#2 [67 ESTs aligned] (*GB) gi|924624|gb|AAA80496.1| (e_value=2e…
20.1	stress.biotic	les.4693.1.s1_at	1.669	(sgn-u578815): weakly similar to ( 198)AT4G33720| Symbols: | pathogenesis-related protein, putative | chr4:16182816-16183307 FORWARDmoderately similar to ( 201)PRB1_TOBACmoderately similar to ( 347)UniRef90_Q04108cluster: pathogenesis-related leaf protein 4 precursor; n=5; solanum lycopersicum|rep: pathogenesis-related leaf protein 4 precursor - solanum lycopersicum (tomato) (lycopersicon esculen…
20.1	stress.biotic	les.3683.1.s1_at	2.052	(sgn-u578601): moderately similar to ( 337)AT4G11650| Symbols: ATOSM34 | ATOSM34 (OSMOTIN 34) | chr4:7025121-7026107 REVERSEmoderately similar to ( 471)OSMO_TOBACmoderately similar to ( 466)UniRef90_P12670cluster: protein np24 precursor; n=16; solanaceae|rep: protein np24 precursor - solanum lycopersicum (tomato) (lycopersicon esculentum) Tomato 200607#2 [2 ESTs aligned] (*GB) gi|20750097|gb|AAM2…
26.4	misc.beta 1,3 glucan hydrolases	les.3673.1.s1_at	1.584	(sgn-u562796): moderately similar to ( 307)AT3G57260| Symbols: PR2, BG2, PR-2, BGL2 | BGL2 (PATHOGENESIS-RELATED PROTEIN 2); glucan 1,3-beta-glucosidase/ hydrolase, hydrolyzing O-glycosyl compounds | chr3:21199688-21200801 REVERSEhighly similar to ( 506)E13G_TOBAChighly similar to ( 649)UniRef90_Q01412cluster: glucan endo-1,3-beta-glucosidase a precursor (ec 3.2.1.39) ((1->3)- beta-glucan endohyd…
26.9	misc.glutathione S transferases	les.293.1.s1_at	1.933	(sgn-u575771): moderately similar to ( 223)AT2G29420| Symbols: GST25, ATGSTU7 | ATGSTU7 (GLUTATHIONE S-TRANSFERASE 25); glutathione transferase | chr2:12625188-12625948 REVERSEmoderately similar to ( 220)GSTX6_SOYBNmoderately similar to ( 460)UniRef90_Q9FT21cluster: putative glutathione s-transferase t3; n=1; solanum lycopersicum|rep: putative glutathione s-transferase t3 - solanum lycopersicum (…
27.3.3	RNA.regulation of transcription.AP2/EREBP, APETALA2/Ethylene-responsive element binding protein family	lesaffx.64946.1.s1_at	1.81	(sgn-u565647): weakly similar to ( 140)AT2G44840| Symbols: ATERF13, EREBP | ATERF13/EREBP (ETHYLENE-RESPONSIVE ELEMENT BINDING FACTOR 13); DNA binding / transcription factor | chr2:18502515-18503195 FORWARDweakly similar to ( 134)ERF1_TOBACweakly similar to ( 161)UniRef90_A5AVX4cluster: putative uncharacterized protein; n=2; vitis vinifera|rep: putative uncharacterized protein - vitis vinifera (g…
27.3.7	RNA.regulation of transcription.C2C2(Zn) CO-like, Constans-like zinc finger family	lesaffx.25097.1.s1_at	2.139	(sgn-u563919): weakly similar to ( 117)AT5G54470| Symbols: | zinc finger (B-box type) family protein | chr5:22131810-22132541 REVERSEweakly similar to ( 122)UniRef90_A7Q3B8cluster: chromosome chr12 scaffold_47, whole genome shotgun sequence; n=2; vitis vinifera|rep: chromosome chr12 scaffold_47, whole genome shotgun sequence - vitis vinifera (grape) Tomato 200607#2 [8 ESTs aligned] (*GB) gi|14776…
27.3.11	RNA.regulation of transcription.C2H2 zinc finger family	lesaffx.71311.1.s1_at	1.686	(sgn-u572337): weakly similar to ( 112)AT5G59820| Symbols: ZAT12, RHL41 | RHL41 (RESPONSIVE TO HIGH LIGHT 41); nucleic acid binding / transcription factor/ zinc ion binding | chr5:24120299-24120787 FORWARDweakly similar to ( 173)UniRef90_O22085cluster: zpt2-13; n=1; petunia x hybrida|rep: zpt2-13 - petunia hybrida (petunia) Tomato 200607#2 [25 ESTs aligned] (*GB) gi|2346976|dbj|BAA21922.1| (e_val…
29.3.4.3	protein.targeting.secretory pathway.vacuole	lesaffx.35587.1.s1_at	2.35	(sgn-u580215): highly similar to ( 744)AT4G32940| Symbols: GAMMAVPE, GAMMA-VPE | GAMMA-VPE (Vacuolar processing enzyme gamma); cysteine-type endopeptidase | chr4:15900560-15903164 REVERSEhighly similar to ( 749)VPE_CITSIhighly similar to ( 887)UniRef90_Q852T3cluster: vacuolar processing enzyme-1a; n=4; nicotiana|rep: vacuolar processing enzyme-1a - nicotiana tabacum (common tobacco) Tomato 200607…
29.4	protein.postranslational modification	les.4488.1.s1_at	1.719	MULTIPLE HITS: (sgn-u588511,sgn-u570558) sgn-u588511: very weakly similar to (96.7)AT3G10050| Symbols: OMR1 | OMR1 (L-O-METHYLTHREONINE RESISTANT 1); L-threonine ammonia-lyase | chr3:3099169-3101746 REVERSEweakly similar to ( 161)THD1_SOLTUweakly similar to ( 190)UniRef90_P25306cluster: threonine dehydratase biosynthetic, chloroplast precursor; n=2; solanum lycopersicum|rep: threonine dehydratase…
29.4	protein.postranslational modification	lesaffx.62131.1.s1_at	1.565	(sgn-u583452): highly similar to ( 521)AT1G08630| Symbols: THA1 | THA1 (THREONINE ALDOLASE 1) | chr1:2743951-2745688 REVERSEhighly similar to ( 697)UniRef90_Q2XPX1cluster: l-allo-threonine aldolase-related protein; n=1; solanum tuberosum|rep: l-allo-threonine aldolase-related protein - solanum tuberosum (potato) Tomato 200607#2 [21 ESTs aligned] (*GB) gi|82400126|gb|ABB72802.1| (e_value=0) L-allo…
29.5.3	protein.degradation.cysteine protease	les.1675.1.s1_at	1.679	MULTIPLE HITS: (sgn-u580502,sgn-u578366) sgn-u580502: weakly similar to ( 121)IP27_SOLTUweakly similar to ( 149)UniRef90_P05119cluster: wound-induced proteinase inhibitor 2 precursor; n=2; solanum lycopersicum|rep: wound-induced proteinase inhibitor 2 precursor - solanum lycopersicum (tomato) (lycopersicon esculentum) Tomato 200607#2 [9 ESTs aligned] (*GB) gi|125053|sp|P05119|IP21_SOLLC (e_value=…
29.5.3	protein.degradation.cysteine protease	les.4820.1.s1_x_at	1.811	MULTIPLE HITS: (sgn-u593525,sgn-u579823) sgn-u593525: very weakly similar to (97.1)AT3G12490| Symbols: | cysteine protease inhibitor, putative / cystatin, putative | chr3:3960530-3961784 REVERSEmoderately similar to ( 404)CYTM_SOLTUmoderately similar to ( 483)UniRef90_O81693cluster: cysteine protease inhibitor; n=2; solanum lycopersicum|rep: cysteine protease inhibitor - solanum lycopersicum (tom…
29.5.3	protein.degradation.cysteine protease	les.3940.2.a1_at	1.629	(sgn-u578279): weakly similar to ( 139)ICID_SOLTUweakly similar to ( 179)UniRef90_P16231cluster: wound-induced proteinase inhibitor 1 precursor; n=1; solanum peruvianum|rep: wound-induced proteinase inhibitor 1 precursor - solanum peruvianum (peruvian tomato) (lycopersicon peruvianum) Tomato 200607#2 [19 ESTs aligned] (*GB) gi|124120|sp|P16231|ICI1_SOLPE (e_value=9e-44) RecName:; (*ATH) AT2G38870…
29.5.11.4.2	protein.degradation.ubiquitin.E3.RING	les.4712.1.s1_at	1.508	MULTIPLE HITS: (sgn-u573687,sgn-u573686,sgn-u594063) sgn-u573687: very weakly similar to (94.7)AT1G49850| Symbols: | zinc finger (C3HC4-type RING finger) family protein | chr1:18458994-18460112 REVERSEweakly similar to ( 142)UniRef90_A7QL39cluster: chromosome chr3 scaffold_117, whole genome shotgun sequence; n=2; vitis vinifera|rep: chromosome chr3 scaffold_117, whole genome shotgun sequence - vi…
29.5.11.4.2	protein.degradation.ubiquitin.E3.RING	lesaffx.30683.2.s1_at	2.012	(sgn-u568194): moderately similar to ( 202)AT3G14250| Symbols: | protein binding / zinc ion binding | chr3:4745970-4746965 REVERSEmoderately similar to ( 228)UniRef90_A7PVG1cluster: chromosome chr9 scaffold_33, whole genome shotgun sequence; n=1; vitis vinifera|rep: chromosome chr9 scaffold_33, whole genome shotgun sequence - vitis vinifera (grape) Tomato 200607#2 [68 ESTs aligned] (*GB) gi|15734…
29.5.11.4.2	protein.degradation.ubiquitin.E3.RING	lesaffx.30683.1.s1_at	2.029	(sgn-u568194): moderately similar to ( 202)AT3G14250| Symbols: | protein binding / zinc ion binding | chr3:4745970-4746965 REVERSEmoderately similar to ( 228)UniRef90_A7PVG1cluster: chromosome chr9 scaffold_33, whole genome shotgun sequence; n=1; vitis vinifera|rep: chromosome chr9 scaffold_33, whole genome shotgun sequence - vitis vinifera (grape) Tomato 200607#2 [68 ESTs aligned] (*GB) gi|15734…
30.1	signalling.in sugar and nutrient physiology	lesaffx.344.3.s1_at	1.98	MULTIPLE HITS: (sgn-u577576,sgn-u579798) sgn-u577576: weakly similar to ( 180)AT3G54040| Symbols: | photoassimilate-responsive protein-related | chr3:20025010-20026277 REVERSEmoderately similar to ( 244)UniRef90_Q9FXS6cluster: nteig-e80 protein; n=1; nicotiana tabacum|rep: nteig-e80 protein - nicotiana tabacum (common tobacco) Tomato 200607#2 [17 ESTs aligned] (*GB) gi|10798750|dbj|BAB16427.1| (e…
30.1	signalling.in sugar and nutrient physiology	les.1175.2.s1_at	2.327	(sgn-u569163): moderately similar to ( 214)AT5G52390| Symbols: | photoassimilate-responsive protein, putative | chr5:21281507-21282399 REVERSEmoderately similar to ( 287)UniRef90_Q43589cluster: par-1c protein; n=1; nicotiana tabacum|rep: par-1c protein - nicotiana tabacum (common tobacco) Tomato 200607#2 [8 ESTs aligned] (*GB) gi|871489|emb|CAA58732.1| (e_value=7e-76) PAR-1c [Nicotiana tabacum]; …
30.3	signalling.calcium	lesaffx.16164.1.s1_at	1.638	(sgn-u576561): very weakly similar to (98.2)AT3G29000| Symbols: | calcium-binding EF hand family protein | chr3:11007028-11007612 FORWARDvery weakly similar to (98.2)UniRef90_Q9MBG5cluster: similarity to calmodulin; n=1; arabidopsis thaliana|rep: similarity to calmodulin - arabidopsis thaliana (mouse-ear cress) Tomato 200607#2 [14 ESTs aligned] (*GB) gi|15228558|ref|NP_189542.1| (e_value=9e-19) c…
30.3	signalling.calcium	les.5056.1.s1_x_at	1.675	(sgn-u570541): weakly similar to ( 148)AT5G42380| Symbols: CML39, CML37 | CML37/CML39; calcium ion binding | chr5:16959986-16960543 REVERSEvery weakly similar to (90.5)CALM_CHLREmoderately similar to ( 330)UniRef90_Q6DUX2cluster: regulator of gene silencing; n=1; solanum lycopersicum|rep: regulator of gene silencing - solanum lycopersicum (tomato) (lycopersicon esculentum) Tomato 200607#2 [16 EST…
34.99	transport.misc	lesaffx.71571.1.s1_at	1.536	MULTIPLE HITS: (sgn-u589250,sgn-u565499) sgn-u589250: weakly similar to ( 152)AT1G20925| Symbols: | auxin efflux carrier family protein | chr1:7290601-7292496 FORWARDweakly similar to ( 172)UniRef90_A7QSR7cluster: chromosome chr4 scaffold_162, whole genome shotgun sequence; n=1; vitis vinifera|rep: chromosome chr4 scaffold_162, whole genome shotgun sequence - vitis vinifera (grape) Tomato 200607#…
35.1	not assigned.no ontology	les.5499.1.s1_at	1.585	(sgn-u581896): moderately similar to ( 278)AT1G60420| Symbols: | DC1 domain-containing protein | chr1:22265643-22267908 FORWARDhighly similar to ( 550)UniRef90_A7NVM9cluster: chromosome chr18 scaffold_1, whole genome shotgun sequence; n=1; vitis vinifera|rep: chromosome chr18 scaffold_1, whole genome shotgun sequence - vitis vinifera (grape) Tomato 200607#2 [27 ESTs aligned] (*GB) gi|157336132|em…
35.1	not assigned.no ontology	les.5044.1.s1_at	1.737	(sgn-u574800): weakly similar to ( 197)AT5G06320| Symbols: NHL3 | NHL3 (NDR1/HIN1-like 3) | chr5:1931017-1931712 REVERSEmoderately similar to ( 351)UniRef90_Q8H1B5cluster: hin1-like protein; n=2; solanum tuberosum|rep: hin1-like protein - solanum tuberosum (potato) Tomato 200607#2 [94 ESTs aligned] (*GB) gi|24429927|gb|AAN52931.1| (e_value=4e-95) hin1-like protein [Solanum tuberosum]; (*ATH) AT5G…
35.1	not assigned.no ontology	lesaffx.51360.1.s1_at	2.084	(sgn-u571713): very weakly similar to (89.4)AT4G15400| Symbols: | transferase family protein | chr4:8812121-8813428 REVERSEweakly similar to ( 115)UniRef90_A5BB16cluster: putative uncharacterized protein; n=1; vitis vinifera|rep: putative uncharacterized protein - vitis vinifera (grape) Tomato 200607#2 [2 ESTs aligned] (*GB) gi|197360039|gb|ACH69874.1| (e_value=4e-39) anthocyanin; (*ATH) AT4G1540…
35.1	not assigned.no ontology	les.764.2.a1_at	3.298	(sgn-u576585): moderately similar to ( 214)AT4G28940| Symbols: | catalytic | chr4:14274420-14276926 FORWARDmoderately similar to ( 238)UniRef90_A7P597cluster: chromosome chr4 scaffold_6, whole genome shotgun sequence; n=1; vitis vinifera|rep: chromosome chr4 scaffold_6, whole genome shotgun sequence - vitis vinifera (grape) Tomato 200607#2 [13 ESTs aligned] (*GB) gi|157339505|emb|CAO44046.1| (e_v…
35.1	not assigned.no ontology	les.764.1.s1_at	3.664	(sgn-u576583): moderately similar to ( 300)AT4G28940| Symbols: | catalytic | chr4:14274420-14276926 FORWARDvery weakly similar to (92.4)BSPA_POPDEmoderately similar to ( 344)UniRef90_A7P597cluster: chromosome chr4 scaffold_6, whole genome shotgun sequence; n=1; vitis vinifera|rep: chromosome chr4 scaffold_6, whole genome shotgun sequence - vitis vinifera (grape) Tomato 200607#2 [33 ESTs aligned] …
35.2	not assigned.unknown	les.3281.1.s1_at	2.271	(sgn-u585465): very weakly similar to (83.2)API5_SOLTUweakly similar to ( 118)UniRef90_Q71TW2cluster: putative uncharacterized protein; n=1; nicotiana glutinosa|rep: putative uncharacterized protein - nicotiana glutinosa (tobacco) Tomato 200607#2 [32 ESTs aligned] (*GB) gi|161702913|gb|ABX76297.1| (e_value=6e-36) stigma; (*ATH) AT1G17860.1 (e_value=1e-14) Symbol: None | trypsin and protease inhib…
35.2	not assigned.unknown	lesaffx.51300.1.s1_at	1.577	(sgn-u584433): very weakly similar to (82.8)UniRef90_A7Q2V9cluster: chromosome chr12 scaffold_47, whole genome shotgun sequence; n=1; vitis vinifera|rep: chromosome chr12 scaffold_47, whole genome shotgun sequence - vitis vinifera (grape) Tomato 200607#2 [16 ESTs aligned] (*GB) gi|157350961|emb|CAO41118.1| (e_value=2e-14) unnamed;
35.2	not assigned.unknown	les.3560.1.s1_at	2.374	(sgn-u584638): weakly similar to ( 176)UniRef90_Q9XG52cluster: extensin-like protein precursor; n=1; solanum lycopersicum|rep: extensin-like protein precursor - solanum lycopersicum (tomato) (lycopersicon esculentum) Tomato 200607#2 [8 ESTs aligned] (*GB) gi|4753795|emb|CAB42005.1| (e_value=8e-43) extensin-like protein [Lycopersicon esculentum];
35.2	not assigned.unknown	les.5038.1.s1_at	1.592	(sgn-u571966): highly similar to ( 544)AT5G12010| Symbols: | similar to unknown protein [Arabidopsis thaliana] (TAIR:AT4G29780.1); similar to unnamed protein product [Vitis vinifera] (GB:CAO43835.1); contains domain PTHR22930 (PTHR22930) | chr5:3877976-3879484 REVERSEhighly similar to ( 570)UniRef90_A7P4N6cluster: chromosome chr4 scaffold_6, whole genome shotgun sequence; n=1; vitis vinifera|rep:…
35.2	not assigned.unknown	lesaffx.10650.1.s1_at	1.999	MULTIPLE HITS: (sgn-u578664,sgn-u579081,sgn-u591784) sgn-u578664: Tomato 200607#2 [4 ESTs aligned] (*GB) gi|217323620|gb|ACK38177.1| (e_value=3e-14) hydrogen; (*ATH) AT5G17165.1 (e_value=8e-14) |; sgn-u579081: Tomato 200607#2 [58 ESTs aligned] (*GB) gi|217323620|gb|ACK38177.1| (e_value=9e-23) hydrogen; (*ATH) AT5G17165.1 (e_value=7e-14) |; sgn-u591784: Tomato 200607#2 [1 ESTs aligned] (*GB) gi|21…
35.3	not assigned.disagreeing hits	lesaffx.10955.2.s1_at	1.617	MULTIPLE DISAGREEING HITS: (sgn-u573964,sgn-u573963) sgn-u573964: highly similar to ( 587)AT2G27820| Symbols: ADT3, PD1 | PD1 (PREPHENATE DEHYDRATASE 1); arogenate dehydratase/ prephenate dehydratase | chr2:11863885-11865159 FORWARDhighly similar to ( 694)UniRef90_Q6JJ29cluster: prephenate dehydratase; n=1; ipomoea trifida|rep: prephenate dehydratase - ipomoea trifida (morning glory) Tomato 20060…
35.3	not assigned.disagreeing hits	les.5530.1.s1_at	1.801	MULTIPLE DISAGREEING HITS: (sgn-u579681,sgn-u581016) sgn-u579681: weakly similar to ( 121)AT5G60800| Symbols: | heavy-metal-associated domain-containing protein | chr5:24478342-24479690 REVERSEweakly similar to ( 160)UniRef90_A7PT76cluster: chromosome chr8 scaffold_29, whole genome shotgun sequence; n=2; vitis vinifera|rep: chromosome chr8 scaffold_29, whole genome shotgun sequence - vitis vinife…

[truncated: 3 more sheets: Table S10, Table S11, Table S12]
